# Supplementary material for: Chronic health conditions and school performance in first graders: A prospective cohort study
Source: PLoS One. 2018 Mar 27;13(3):e0194846. doi: 10.1371/journal.pone.0194846 (PMC5870990; doi:10.1371/journal.pone.0194846)
Supplement: S1 Public Use File — (TXT) [file pone.0194846.s005.txt]

"socEcoStat" "gender" "osp" "mig" "oneParFam" "location" "breastfeed" "actInterBeh" "musicEdu" "tvChildroom" "outdoor" "smokingHH" "multiples" "schoolClass" "chc"
"1" 1.06037037951209 "boy" 2 "0" "1" "urban" "less6mths" -0.671148163776441 "1" "0" 1.2154594108794 "no" "0" "197211f" "none"
"2" NA "girl" 0 "0" "1" "urban" "more6mths" 0.00860794736709526 "0" "0" 0.708031244683151 "no" "0" "197211a" NA
"6" NA "girl" 6 "0" "1" "urban" "less6mths" NA NA NA NA "no" "0" "152571a" NA
"7" 1.13609660514029 "girl" 1 "0" "1" "urban" "notAtAll" 0.00860794736709526 "0" "0" 1.2154594108794 "no" "0" "152871a" "shcn"
"8" 1.13609660514029 "boy" 5 "0" "1" "urban" "more6mths" -0.671148163776441 "1" "0" -1.42316705334108 "no" "0" "152571c" "diag"
"9" NA "girl" -3 "1" "1" "rural" "notAtAll" 0.00860794736709526 "0" "0" -0.103853821230844 "no" "0" "104511c" "shcn"
"10" NA "girl" 1 "1" "3" "rural" "less6mths" NA NA NA NA "yes" "0" "124171b" NA
"11" NA "girl" 1 "0" "1" "urban" "more6mths" NA NA NA NA "no" "0" "152871c" NA
"13" 0.631255100952277 "girl" 3 "0" "1" "urban" "more6mths" 1.64002261411158 "1" "0" 0.302088711726153 "no" "0" "152871c" "none"
"14" 0.505044724905274 "girl" 4 "0" "1" "urban" "less6mths" -0.671148163776441 "1" "0" 1.92585884355414 "no" "0" "152871a" "none"
"15" NA "girl" -1 "0" "1" "urban" "less6mths" NA NA NA NA NA "0" "152871b" NA
"19" NA "boy" -1 "0" "3" "urban" "more6mths" 0.00860794736709526 "0" "0" -1.42316705334108 "no" "0" "152871b" "shcn"
"20" 0.378834348858271 "boy" 2 "0" "1" "urban" "less6mths" 0.824315280739339 "0" "0" -0.00236818799159436 "no" "0" "152871a" "diag"
"21" 1.6661801845377 "boy" 4 "0" "1" "urban" "more6mths" 1.64002261411158 "1" "0" -0.205339454470093 "no" "0" "153171c" "none"
"22" NA "boy" 0 "1" "1" "urban" "notAtAll" NA NA NA NA "no" "0" "153031a" NA
"24" -0.858027336402362 "girl" -5 "1" "1" "urban" "more6mths" 0.144559169595803 "0" "0" 0.606545611443901 "no" "0" "152871c" "none"
"26" -1.21141638933397 "girl" 4 "0" "1" "urban" "notAtAll" 0.824315280739339 "1" "0" NA "no" "0" "152871b" "diag"
"27" 0.202139822392466 "girl" 4 "1" "1" "urban" "more6mths" 0.00860794736709526 "1" "0" -0.509796354187841 "no" "0" "152871c" "diag"
"32" NA "girl" 2 "0" "1" "urban" "more6mths" 2.45572994748383 "0" "0" 0.0991174452476549 "no" "0" "152871c" "diag"
"35" NA "girl" 0 "1" "1" "urban" "more6mths" 0.00860794736709526 "1" "0" 0.606545611443901 "no" "0" "152871a" "none"
"36" -0.958995637239965 "boy" 4 "0" "1" "urban" "less6mths" -0.671148163776441 "1" "0" -0.205339454470093 "no" "1" "152871c" "diag"
"37" NA "girl" 5 "0" "1" "urban" "less6mths" 0.00860794736709526 "1" "0" NA "no" "0" "152871c" "none"
"39" NA "boy" -3 "0" "1" "urban" "more6mths" NA NA NA NA "no" "0" "152871b" NA
"40" -0.958995637239965 "girl" 4 "0" "1" "urban" "less6mths" -0.671148163776441 "1" "0" -0.00236818799159436 "yes" "1" "152871c" "diag"
"41" NA "girl" 2 "1" "1" "urban" "more6mths" NA NA NA NA "no" "0" "152871c" NA
"43" NA "boy" -2 "0" "1" "urban" "notAtAll" 0.00860794736709526 "0" "1" -0.408310720948591 "no" "0" "152871a" "none"
"45" -0.252217531376746 "boy" 5 NA "1" "urban" "less6mths" 0.824315280739339 "1" "0" 0.708031244683151 "no" "0" "152871c" "diag"
"46" NA "boy" -1 "1" "1" "urban" "less6mths" -0.671148163776441 "0" "0" -1.93059521953733 "no" "0" "152871c" "none"
"47" 1.26230698118729 "girl" 4 "0" "3" "urban" "less6mths" 0.00860794736709526 "0" "0" 1.92585884355414 "no" "0" "152871c" "none"
"54" 0.000203220717260574 "boy" 0 "0" "1" "urban" "more6mths" 0.00860794736709526 "0" "0" -0.408310720948591 "no" "0" "182461a" "shcn"
"55" NA "boy" -2 "0" "3" "rural" "notAtAll" NA NA NA NA "no" "0" "123571a" NA
"56" 0.757465476999281 "girl" 0 "0" "1" "rural" "less6mths" 0.00860794736709526 "0" "0" 0.302088711726153 "no" "0" "104511b" "diag"
"57" 1.26230698118729 "boy" 2 "0" "1" "rural" "more6mths" -0.671148163776441 "0" "0" 0.302088711726153 "no" "0" "104511c" "shcn"
"58" 1.5904539589095 "boy" 2 "0" "1" "rural" "more6mths" 0.00860794736709526 "0" "0" -0.61128198742709 "no" "0" "104511c" "none"
"59" 1.00988622909329 "boy" 1 "0" "1" "rural" "less6mths" 0.00860794736709526 "0" "0" -0.306825087709342 "no" "0" "104511b" "diag"
"60" -1.26190053975277 "boy" -2 "0" "1" "rural" "notAtAll" -1.35090427491998 "1" "0" -0.915738887144838 "no" "0" "104511a" "shcn"
"61" NA "girl" -2 "0" "1" "rural" "notAtAll" NA NA NA NA "no" "0" "104511c" NA
"62" 1.08561245472149 "boy" 2 "0" "1" "rural" "more6mths" 0.00860794736709526 "0" "0" -0.103853821230844 "no" "0" "104511c" "none"
"64" -0.201733380957944 "girl" 2 "0" "1" "rural" "more6mths" -0.671148163776441 "1" "0" 0.0991174452476549 "no" "0" "104511b" "diag"
"65" NA "boy" -7 NA NA "rural" NA NA "1" "0" -0.408310720948591 NA "0" "104511b" NA
"66" NA "girl" -2 "0" "1" "rural" "notAtAll" NA NA NA NA "yes" "0" "123571b" NA
"67" NA "boy" 1.25 "1" "1" "urban" "less6mths" -2.03066038606351 "0" "0" 0.0991174452476549 "no" "0" "113791d" "none"
"68" -0.706574885145958 "girl" -2 "0" "3" "rural" "less6mths" -0.671148163776441 "1" "0" -0.509796354187841 "no" "0" "123571c" "none"
"70" NA "boy" 0 "0" "1" "rural" "more6mths" -1.35090427491998 "0" "0" -1.62613831981958 "no" "0" "123571b" "none"
"74" 1.16133868034969 "girl" -2 "0" "1" "rural" "less6mths" 0.00860794736709526 "1" "0" 0.708031244683151 "no" "0" "123571c" "diag"
"75" -2.1958573225006 "boy" -5 "0" "1" "rural" "less6mths" 0.824315280739339 "0" "0" 0.302088711726153 "no" "0" "123571c" "diag"
"76" NA "boy" -3 "0" "1" "rural" "less6mths" 0.00860794736709526 "0" "0" -0.509796354187841 "yes" "0" "123571c" "none"
"77" 1.96908508705051 "boy" 8 NA "1" "rural" "less6mths" 1.64002261411158 "0" "0" 0.0991174452476549 "no" "0" "123441" "diag"
"78" -1.31238469017157 "boy" -1 "0" "1" "urban" "notAtAll" NA "0" "0" NA "no" "0" "113791a" "none"
"79" NA "boy" -4 "1" "1" "urban" "less6mths" NA NA NA NA "no" "0" "113791a" NA
"81" NA "boy" -3 "1" "1" "urban" "more6mths" NA NA NA NA "no" "0" "113791c" NA
"82" NA "girl" -3.33333333333333 "1" "1" "urban" NA NA NA NA NA "yes" "0" "113791d" NA
"83" NA "boy" -3 "1" "1" "urban" "more6mths" NA NA NA NA "no" "0" "113791c" NA
"84" NA "girl" 0 "0" "1" "rural" "more6mths" NA NA NA NA "yes" "0" "106151d" NA
"85" -0.277459606586147 "girl" 3 "0" "1" "rural" "more6mths" 1.64002261411158 "0" "0" 0.505059978204652 "no" "0" "106151b" "none"
"86" NA "boy" -2 "1" "1" "rural" "less6mths" NA NA NA NA "no" "0" "106151d" NA
"87" 0.505044724905274 "boy" 6 "0" "1" "rural" "less6mths" 0.00860794736709526 "1" "0" -0.61128198742709 "no" "0" "106151c" "none"
"90" -0.327943757004948 "girl" 0 "0" "1" "rural" "notAtAll" 1.64002261411158 "0" "0" 1.51991631059714 "no" "0" "106151a" "none"
"91" -1.00947978765877 "girl" 2 "0" "1" "rural" "notAtAll" 0.824315280739339 "0" "0" 0.403574344965403 "yes" "0" "106151d" "none"
"92" NA "boy" -1 "0" "1" "rural" "less6mths" NA NA NA NA "no" "0" "106151c" NA
"93" 0.656497176161678 "boy" 3 "0" "1" "rural" "more6mths" 0.824315280739339 "0" "0" 0.505059978204652 "no" "0" "42444" "none"
"95" 1.5652118837001 "girl" 7 "0" "1" "rural" "less6mths" 0.00860794736709526 "1" "0" -0.00236818799159436 "no" "0" "42444" "none"
"96" -0.353185832214348 "girl" 1 "0" "1" "rural" "more6mths" 0.144559169595803 "0" "0" 0.302088711726153 "no" "0" "106151d" "none"
"97" NA "boy" -6 "0" "1" "rural" "notAtAll" 0.00860794736709526 "0" "0" 1.62140194383639 "yes" "0" "123571b" "diag"
"98" NA "girl" 0 "0" "3" "rural" "notAtAll" NA "0" "1" NA "yes" "0" "123571b" "none"
"99" NA "girl" -4 "1" "1" "rural" "less6mths" NA NA NA NA "no" "0" "123571b" NA
"100" NA "boy" 2 NA NA "rural" NA 0.824315280739339 "0" "0" -0.61128198742709 NA "0" "123571b" "diag"
"101" NA "girl" 3 "0" "1" "rural" "less6mths" 0.824315280739339 "1" "0" -0.712767620666339 "no" "0" "123571b" "none"
"102" NA "boy" 0 "0" "1" "rural" "notAtAll" 0.00860794736709526 "0" "0" 0.302088711726153 "no" "0" "123571a" "diag"
"103" NA "girl" 5 "1" "1" "urban" "more6mths" NA NA NA NA "no" "0" "113351b" NA
"104" NA "boy" -3 "0" "1" "rural" "notAtAll" -0.671148163776441 "0" "1" 0.911002511161649 "yes" "0" "269431b" "diag"
"105" -0.580364509098955 "boy" 1 "0" "1" "rural" "more6mths" -2.03066038606351 "0" "0" 0.911002511161649 "no" "0" "123571b" "none"
"106" -0.40366998263315 "boy" 3 "0" "1" "rural" "more6mths" 1.64002261411158 "0" "0" -0.408310720948591 "no" "0" "123571b" "diag"
"107" NA "girl" -2 "0" "1" "rural" "less6mths" NA NA NA NA "no" "0" "123571a" NA
"108" -0.78230111077416 "boy" 0 "0" "3" "rural" "less6mths" 1.64002261411158 "1" "0" 1.82437321031489 "no" "0" "123571b" "shcn"
"109" NA "girl" -2 "0" "1" "rural" NA 0.824315280739339 "0" "0" NA "no" "0" "123571b" "diag"
"111" NA "girl" -8 "1" "1" "rural" "more6mths" NA NA NA NA "no" "0" "123571a" NA
"112" 0.505044724905274 "boy" 8 "0" "1" "rural" "notAtAll" 0.824315280739339 "1" "0" 0.0991174452476549 "no" "0" "123571a" "none"
"113" 0.631255100952277 "boy" 0 "0" "1" "rural" "more6mths" -0.671148163776441 "1" "0" 0.505059978204652 "no" "0" "156801" "shcn"
"114" -0.0502809297015406 "boy" 1 "0" "1" "rural" "more6mths" 0.824315280739339 "0" "0" 0.0991174452476549 "no" "0" "123571a" "diag"
"116" NA "girl" 4 "0" "1" "rural" "less6mths" -0.671148163776441 "1" "0" -0.408310720948591 "no" "0" "123571b" "diag"
"117" 1.21182283076849 "girl" 1 "0" "1" "rural" "less6mths" 0.00860794736709526 "1" "0" 0.302088711726153 "no" "0" "123571a" "diag"
"118" -1.79198411915019 "girl" 2 "0" "1" "rural" "less6mths" -0.671148163776441 "1" "0" NA "no" "0" "123571b" "none"
"119" 0.000203220717260574 "girl" 10 "0" "1" "rural" "more6mths" 0.00860794736709526 "1" "0" 0.911002511161649 "no" "0" "123571a" "diag"
"120" 1.00988622909329 "girl" 1 "0" "1" "rural" "notAtAll" 0.824315280739339 "0" "0" -1.01722452038409 NA "0" "123571b" "none"
"123" 0.378834348858271 "boy" 2 "0" "1" "urban" "less6mths" 0.00860794736709526 "1" "0" 0.0991174452476549 "no" "0" "207531b" "none"
"124" 0.631255100952277 "girl" -5 "0" "1" "urban" "less6mths" 0.00860794736709526 "1" "0" 1.0124881444009 "no" "0" "207531b" "shcn"
"125" -0.277459606586147 "girl" -1 "0" "1" "urban" "more6mths" 0.824315280739339 "0" "0" 0.708031244683151 "no" "0" "207531b" "none"
"126" -0.706574885145958 "girl" -3 "0" "1" "urban" "more6mths" 0.00860794736709526 "1" "0" -0.61128198742709 "no" "0" "207531c" "shcn"
"127" -0.605606584308355 "boy" -4 "1" "1" "urban" "less6mths" -0.671148163776441 "0" "0" NA "no" "0" "207531a" "none"
"128" 0.126413596764264 "boy" -2 "1" "1" "urban" "less6mths" -2.03066038606351 "0" "1" -1.52465268658033 "no" "0" "125101b" "none"
"129" -1.69101581831258 "boy" 2 "1" "1" "urban" "notAtAll" -2.03066038606351 "0" "0" 1.82437321031489 "yes" "0" "187261b" "diag"
"134" NA "boy" -4 "1" "1" "urban" "more6mths" NA NA NA NA "no" "0" "31717" NA
"135" NA "boy" -1 "1" "1" "urban" NA NA NA NA NA "no" "0" "113791c" NA
"136" NA "girl" 0 "0" "1" "urban" "less6mths" 0.00860794736709526 "0" "1" NA "no" "0" "113791a" "diag"
"138" NA "girl" 0 "1" "1" "urban" "less6mths" NA "0" "0" NA "no" "0" "113791b" "diag"
"139" NA "girl" -2 "1" "1" "urban" "more6mths" NA NA NA NA "no" "0" "113791a" NA
"141" 0.505044724905274 "boy" 0 "0" "1" "rural" "more6mths" -0.671148163776441 "0" "0" 0.0991174452476549 "no" "0" "106151a" "none"
"142" NA "boy" -1 "0" "1" "rural" "notAtAll" NA NA NA NA "yes" "0" "106151a" NA
"143" NA "boy" 0 "0" "3" "rural" "notAtAll" -1.35090427491998 "1" "0" -0.408310720948591 "no" "0" "106151a" "shcn"
"144" NA "girl" -8 "1" "1" "rural" "less6mths" NA NA NA NA "no" "0" "106151c" NA
"145" NA "girl" 10 "0" "3" "rural" "more6mths" 1.64002261411158 "0" "0" -0.306825087709342 "no" "0" "180531" "none"
"146" 1.00988622909329 "girl" 2 "0" "1" "urban" "more6mths" 1.64002261411158 "1" "0" 0.708031244683151 "no" "0" "197211c" "shcn"
"147" NA "girl" -7 "0" "3" "urban" "less6mths" NA NA NA NA "no" "1" "114421b" NA
"150" NA "girl" -10 "0" "3" "urban" "less6mths" NA NA NA NA "no" "1" "114421b" NA
"152" NA "boy" -5 "0" "3" "urban" "less6mths" NA NA NA NA "yes" "0" "114421b" NA
"153" NA "boy" 0 "0" "3" "urban" "less6mths" NA NA NA NA "yes" "0" "114721b" NA
"154" -1.56480544226558 "boy" -6 "1" "1" "urban" "notAtAll" 2.45572994748383 "0" "1" -0.306825087709342 "no" "0" "114421a" "shcn"
"155" -1.46383714142798 "girl" -4 "0" "3" "urban" "notAtAll" -1.35090427491998 "0" "0" -0.915738887144838 "no" "0" "114421b" "diag"
"156" NA "girl" -4 "0" "1" "urban" "more6mths" 0.824315280739339 "0" "0" -0.712767620666339 "no" "0" "114721b" "none"
"157" 0.757465476999281 "girl" 3 "0" "1" "urban" "more6mths" 0.00860794736709526 "1" "0" -0.915738887144838 "no" "0" "197211a" "none"
"158" NA "girl" 0 "0" "1" "urban" "notAtAll" 0.824315280739339 "1" "0" -0.61128198742709 "no" "0" "197211f" "diag"
"159" NA "boy" 2 "1" "1" "urban" "less6mths" NA NA NA NA "no" "0" "114721a" NA
"160" 1.13609660514029 "girl" 1 "0" "1" "rural" "more6mths" 1.64002261411158 "1" "0" 1.62140194383639 "no" "0" "131681b" "none"
"163" -0.832785261192961 "girl" 1 "1" "1" "urban" "more6mths" -0.671148163776441 "0" "0" -1.32168142010183 "no" "0" "113791b" "none"
"164" NA "girl" 2 "0" "1" "urban" "more6mths" NA NA NA NA "no" "0" "269301c" NA
"165" 0.126413596764264 "boy" 4 "1" "1" "urban" "less6mths" -1.35090427491998 "0" "0" -1.72762395305883 "no" "0" "107941c" "none"
"166" 1.71666433495651 "girl" 6.25 "1" "1" "urban" "more6mths" 0.824315280739339 "0" "0" NA "no" "0" "113791b" "none"
"167" NA "girl" -1 "1" "1" "rural" "less6mths" -0.671148163776441 "1" "0" -0.205339454470093 "no" "1" "123901" "none"
"168" NA "girl" 3 "1" "1" "rural" "more6mths" NA NA NA NA "no" "0" "123441" NA
"170" NA "girl" -1.25 "1" "1" "rural" "less6mths" -0.671148163776441 "1" "0" -0.205339454470093 "no" "1" "123901" "none"
"171" 0.757465476999281 "boy" 5 "0" "1" "rural" "notAtAll" 0.144559169595803 "1" "0" -1.11871015362334 "no" "0" "123901" "none"
"172" NA "girl" -1 "1" "1" "rural" "less6mths" NA NA NA NA "no" "0" "123901" NA
"173" -1.05996393807757 "boy" 1 "0" "1" "rural" "more6mths" -0.671148163776441 "0" "0" 0.708031244683151 "no" "0" "123901" "none"
"174" NA "boy" 1 "1" "3" "rural" "less6mths" 0.00860794736709526 "0" "0" -0.408310720948591 "no" "0" "123901" "none"
"175" 0.505044724905274 "girl" 4 "0" "1" "rural" "less6mths" 0.824315280739339 "1" "0" -1.32168142010183 "no" "0" "123441" "diag"
"176" 0.757465476999281 "girl" -3 "0" NA "rural" "notAtAll" 0.824315280739339 "0" "0" 0.708031244683151 "no" "0" "123901" "diag"
"177" -0.858027336402362 "boy" 4 "0" "1" "rural" "more6mths" 0.824315280739339 "0" "0" -0.408310720948591 "no" "0" "123901" "diag"
"178" 0.404076424067672 "boy" 4 "0" "3" "rural" "more6mths" -2.03066038606351 "0" "0" -1.32168142010183 "no" "0" "123901" "diag"
"179" -1.64053166789378 "girl" 0 "0" "1" "rural" "notAtAll" -0.671148163776441 "0" "1" -0.509796354187841 "no" "0" "123901" "diag"
"180" 1.00988622909329 "boy" -1 "0" "1" "rural" "more6mths" 0.00860794736709526 "1" "0" 0.708031244683151 "no" "0" "251721b" "none"
"181" 1.3885173572343 "girl" 7 "0" "1" "rural" "less6mths" 0.00860794736709526 "1" "0" 1.4184306773579 "no" "0" "131681a" "none"
"182" 0.530286800114675 "girl" 5 "0" "1" "rural" "notAtAll" 1.64002261411158 "1" "0" -0.61128198742709 "no" "0" "251721d" "none"
"183" 0.757465476999281 "girl" 2 "0" "1" "rural" "more6mths" 0.00860794736709526 "0" "0" 1.82437321031489 "no" "0" "251721d" "none"
"184" NA "girl" 3 "0" "1" "rural" "less6mths" NA NA NA NA "no" "0" "251721b" NA
"186" -0.706574885145958 "girl" 5 "0" "1" "rural" "more6mths" 0.824315280739339 "1" "0" -0.408310720948591 "no" "0" "251721a" "diag"
"187" 0.631255100952277 "girl" 1 "0" "1" "rural" "less6mths" 1.64002261411158 "1" "0" -0.408310720948591 "no" "0" "131681a" "diag"
"188" 1.00988622909329 "girl" 6 "0" "1" "rural" "more6mths" 1.64002261411158 "1" "0" 0.8095168779224 "no" "0" "131681b" "diag"
"189" NA "boy" 2 "0" "1" "rural" "less6mths" 1.64002261411158 "1" "0" -0.306825087709342 "no" "0" "131681b" "none"
"190" NA "boy" 0 "0" "1" "rural" "notAtAll" NA NA NA NA "no" "0" "131681b" NA
"191" 1.4137594324437 "boy" 4 "0" "1" "rural" "more6mths" 0.00860794736709526 "1" "0" 0.505059978204652 "no" "0" "251721a" "none"
"192" 0.883675853046284 "boy" 0 "0" "1" "rural" "more6mths" 0.824315280739339 "0" "0" -0.103853821230844 "no" "0" "251721c" "shcn"
"194" NA "boy" -5 "1" "1" "urban" "more6mths" NA NA NA NA "yes" "0" "107941c" NA
"195" -1.33762676538097 "girl" -6 "1" "1" "urban" "more6mths" -2.03066038606351 "0" "0" NA "no" "0" "114721b" "diag"
"196" NA "boy" -7.5 "1" "1" "urban" "less6mths" NA NA NA NA "no" "0" "107941c" NA
"197" NA "girl" -9 "1" "1" "urban" "more6mths" NA "0" "0" 0.505059978204652 "no" "0" "107941a" "none"
"201" -0.555122433889554 "girl" 3 "0" "1" "rural" "less6mths" 0.144559169595803 "1" "0" 0.8095168779224 "no" "0" "247641a" "none"
"202" -1.18617431412457 "boy" -1 "0" "1" "rural" "notAtAll" -1.35090427491998 "1" "0" 0.708031244683151 "no" "0" "247641a" "shcn"
"203" -0.580364509098955 "girl" -4 "0" "1" "rural" "less6mths" -0.535196941547734 "1" "0" 1.92585884355414 "no" "0" "123871" "none"
"204" -1.11044808849637 "girl" 8 "0" "1" "rural" "more6mths" 0.00860794736709526 "1" "0" -0.408310720948591 "no" "0" "247641b" "none"
"205" NA "girl" -2 "0" "1" "rural" "less6mths" 2.45572994748383 "0" "0" -0.306825087709342 "yes" "0" "247641b" "none"
"206" -0.252217531376746 "girl" 2 "0" "1" "rural" "more6mths" 0.824315280739339 "0" "0" -0.814253253905589 "no" "0" "247641a" "none"
"207" -1.18617431412457 "girl" 3 "0" "1" "rural" "less6mths" 0.00860794736709526 "1" "0" NA "yes" "0" "247641b" "none"
"208" NA "girl" -1 "0" "1" "rural" "more6mths" 0.00860794736709526 "0" "0" -0.00236818799159436 "no" "0" "247641a" "none"
"209" -0.832785261192961 "girl" 6 "0" "1" "rural" "more6mths" 0.00860794736709526 "1" "0" 0.0991174452476549 "no" "0" "247641a" "none"
"210" NA "boy" -3.75 "0" "1" "rural" "more6mths" 0.960266502968046 "1" "0" 1.2154594108794 "no" "0" "247641b" "shcn"
"211" 0.883675853046284 "boy" 8 "0" "1" "rural" "more6mths" -1.35090427491998 "1" "0" 0.911002511161649 "no" "0" "114851a" "none"
"213" -0.40366998263315 "girl" -2 "0" "1" "rural" "less6mths" 1.64002261411158 "1" "0" 1.62140194383639 "no" "0" "247641b" "none"
"214" NA "girl" -3.75 "0" "3" "rural" "notAtAll" NA NA NA NA "yes" "0" "247641b" NA
"216" -1.71625789352198 "girl" -1 "1" "1" "urban" "less6mths" -0.671148163776441 "0" "0" -1.62613831981958 "no" "0" "187301a" "none"
"217" NA "boy" 3 "0" "1" "urban" "notAtAll" NA NA NA NA "no" "0" "187301a" NA
"218" 0.757465476999281 "boy" 7 "0" "1" "urban" "less6mths" 1.64002261411158 "0" "0" -0.915738887144838 "no" "0" "187301a" "none"
"219" -0.428912057842551 "boy" 4 "0" "1" "urban" "less6mths" 1.64002261411158 "0" "0" -1.52465268658033 "no" "0" "187301a" "shcn"
"220" NA "boy" -8 "0" "1" "urban" "notAtAll" 0.00860794736709526 "0" "0" NA NA "0" "187301a" NA
"221" NA "boy" 1.25 NA "1" "urban" "less6mths" NA NA NA NA "no" "0" "113791b" NA
"222" NA "girl" -3 "1" "1" "urban" "less6mths" NA NA NA NA "no" "0" "187261a" NA
"223" 1.00988622909329 "boy" 5 "0" "1" "rural" "more6mths" 0.144559169595803 "1" "0" NA "no" "0" "259781a" "none"
"224" 1.00988622909329 "boy" 3 "0" "1" "rural" "more6mths" 0.824315280739339 "0" "0" 1.51991631059714 "yes" "0" "259781d" "none"
"225" -0.0502809297015406 "girl" 6 "0" "1" "rural" "more6mths" 0.824315280739339 "1" "1" 2.33180137651114 "no" "0" "259781d" "none"
"226" 1.4137594324437 "boy" 1 "0" "1" "rural" "less6mths" 0.144559169595803 "0" "0" 0.403574344965403 "no" "0" "259781a" "diag"
"227" NA "girl" 2 NA "1" "rural" "less6mths" NA NA NA NA "no" "0" "259781a" NA
"228" 0.505044724905274 "boy" 4 "0" "1" "rural" "more6mths" -0.671148163776441 "1" "0" -0.61128198742709 "no" "0" "259781d" "shcn"
"229" -0.605606584308355 "girl" -2 "0" "1" "rural" "more6mths" 1.64002261411158 "1" "0" 1.62140194383639 "no" "0" "259781a" "diag"
"230" NA "girl" -3 "0" "1" "urban" "notAtAll" NA NA NA NA "no" "0" "114721c" NA
"231" -0.706574885145958 "boy" -1 "1" "1" "urban" "less6mths" 0.00860794736709526 "0" "0" -0.61128198742709 "no" "0" "112591c" "diag"
"232" -0.883269411611763 "boy" 3 "0" "1" "urban" "less6mths" 0.00860794736709526 "1" "0" -0.509796354187841 "no" "0" "112591b" "diag"
"233" NA "girl" -7 "1" "1" "urban" "less6mths" NA NA NA NA "no" "1" "112591c" NA
"235" NA "boy" -5 "1" "1" "urban" "less6mths" NA NA NA NA "no" "1" "112591b" NA
"236" NA "girl" -7 "1" "1" "urban" "more6mths" 0.00860794736709526 "0" "0" -1.42316705334108 "no" "0" "112591c" "none"
"237" -1.53956336705618 "boy" -1 "0" "1" "urban" "notAtAll" 0.144559169595803 "1" "1" -0.306825087709342 "no" "0" "112591a" "shcn"
"238" -0.958995637239965 "girl" -2 "1" "1" "urban" "less6mths" 0.144559169595803 "0" "0" -0.509796354187841 "no" "0" "112591b" "diag"
"239" NA "boy" 0 "0" "1" "urban" "more6mths" -1.35090427491998 "0" "0" -0.61128198742709 "no" "0" "112591c" "none"
"240" NA "boy" -6 "1" "3" "urban" "notAtAll" NA "0" "1" NA "no" "0" "112591c" "diag"
"241" -1.61528959268438 "boy" -3 "0" "3" "urban" "less6mths" 0.00860794736709526 "0" "1" NA "yes" "0" "112591a" NA
"242" NA "girl" 0 "1" "1" "urban" "notAtAll" 0.144559169595803 "0" "1" 0.302088711726153 "no" "0" "112591c" "diag"
"243" -0.428912057842551 "boy" 1 "1" "1" "urban" "more6mths" -0.671148163776441 "0" "0" 1.2154594108794 "no" "0" "112591a" "none"
"244" -1.00947978765877 "boy" 3 NA NA "urban" NA -0.671148163776441 "0" "0" -0.915738887144838 NA "0" "112591b" "shcn"
"246" NA "girl" -1.66666666666667 "0" "3" "urban" "notAtAll" NA NA NA NA "no" "0" "112591b" NA
"247" -1.56480544226558 "girl" 2 "0" "1" "urban" "less6mths" 0.00860794736709526 "1" "0" -0.61128198742709 "no" "0" "112591b" "diag"
"248" -1.71625789352198 "girl" 1 "1" "1" "urban" "more6mths" -0.671148163776441 "0" "1" 0.200603078486904 "yes" "0" "112591a" "none"
"249" -0.832785261192961 "boy" -6 "0" "1" "urban" "less6mths" 0.144559169595803 "0" "0" -1.42316705334108 "no" "0" "31717" "shcn"
"250" NA "boy" 0 "0" "1" "rural" "notAtAll" 1.64002261411158 "0" "0" 2.73774390946814 "no" "0" "123601a" "none"
"251" NA "boy" -1 "1" "1" "rural" "less6mths" -0.535196941547734 "0" "1" NA "no" "0" "123601a" "diag"
"252" -1.71625789352198 "boy" -8 "0" "1" "urban" "notAtAll" -2.03066038606351 "0" "0" NA "no" "0" "116191a" "diag"
"253" -0.731816960355358 "girl" 0 "0" "1" "rural" "more6mths" NA "1" "0" -1.01722452038409 NA "0" "123601a" "none"
"255" NA "girl" -4 "0" "1" "urban" "less6mths" NA NA NA NA "no" "1" "152731a" NA
"256" -0.832785261192961 "girl" -1 "0" "1" "rural" "notAtAll" 1.64002261411158 "0" "0" -0.712767620666339 "yes" "0" "123601a" "shcn"
"257" -0.353185832214348 "boy" 2 "1" "1" "urban" "less6mths" -0.671148163776441 "1" "0" NA "no" "0" "107941a" "diag"
"258" NA "boy" 0 "0" "3" "rural" "notAtAll" 0.00860794736709526 "0" "0" NA "no" "1" "123601a" "diag"
"259" NA "girl" 0 "0" "3" "rural" "notAtAll" 0.824315280739339 "0" "0" 1.62140194383639 "no" "1" "123601a" "shcn"
"260" -1.13569016370577 "boy" 4 "1" "1" "rural" "less6mths" -1.35090427491998 "1" "0" -0.712767620666339 "no" "0" "123601a" "shcn"
"261" NA "boy" 0 "1" "1" "rural" "more6mths" NA NA NA NA "no" "0" "123601a" NA
"262" NA "girl" 0 "0" "3" "rural" "more6mths" 0.00860794736709526 "1" "0" 0.505059978204652 "no" "0" "123601a" "shcn"
"263" NA "girl" -3 "0" "1" "urban" "less6mths" NA NA NA NA "no" "1" "152731a" NA
"264" NA "boy" -1 "0" "1" "rural" "less6mths" -0.671148163776441 "0" "0" 1.4184306773579 "no" "0" "123601a" "none"
"269" NA "boy" -6 "1" "1" "urban" "less6mths" -2.03066038606351 "0" "1" -0.509796354187841 "no" "0" "31717" "shcn"
"272" NA "girl" 0 "0" "1" "rural" "more6mths" 0.824315280739339 "0" "0" -1.01722452038409 "no" "0" "237871c" "diag"
"274" -1.11044808849637 "boy" 4 "0" "1" "rural" "less6mths" -0.671148163776441 "1" "0" -0.814253253905589 "no" "0" "237871a" "none"
"277" 1.4137594324437 "boy" 8 "0" "1" "rural" "more6mths" 1.64002261411158 "1" "0" 2.73774390946814 "no" "0" "237871a" "shcn"
"278" 0.883675853046284 "boy" 0 "0" "1" "rural" "less6mths" 0.00860794736709526 "0" "0" 0.505059978204652 "no" "0" "237871c" "none"
"279" NA "boy" -1 "1" "1" "rural" "less6mths" NA NA NA NA "no" "0" "237871c" NA
"281" -1.26190053975277 "girl" 0 "1" "1" "urban" "less6mths" -0.671148163776441 "0" "0" -0.712767620666339 "no" "0" "112591c" "diag"
"283" NA "girl" 5 "1" "1" "urban" "more6mths" NA "0" "1" NA "no" "0" "114721c" NA
"284" NA "boy" -1 "1" "1" "urban" "less6mths" NA NA NA NA "no" "0" "114721b" NA
"285" NA "girl" 6 NA NA "urban" NA 0.00860794736709526 "0" "0" NA NA "0" "112591c" "diag"
"286" NA "girl" 0 "1" "1" "urban" "less6mths" -2.03066038606351 "0" "0" -0.00236818799159436 "no" "0" "114721a" "none"
"287" -0.883269411611763 "boy" 6 "0" "3" "urban" "less6mths" 0.00860794736709526 "0" "0" 0.8095168779224 "no" "0" "114721b" "diag"
"288" NA "boy" -9 "1" "1" "urban" "more6mths" NA NA NA NA "no" "0" "114721b" NA
"289" NA "girl" 3 "0" "1" "urban" "notAtAll" -0.671148163776441 "0" "0" -0.509796354187841 NA "0" "112591b" "shcn"
"291" -0.681332809936557 "girl" 5 "0" "1" "urban" "more6mths" 0.00860794736709526 "0" "0" 2.73774390946814 "no" "0" "114851c" "none"
"293" NA "girl" -5 "1" NA "urban" NA NA NA NA NA "no" "0" "114721c" NA
"297" NA "boy" 2 "0" "1" "urban" "more6mths" 0.144559169595803 "0" "0" -0.712767620666339 "no" "0" "114421e" "shcn"
"299" NA "girl" 0 NA NA "urban" NA 2.45572994748383 "1" "0" -0.00236818799159436 NA "0" "112591a" "none"
"301" NA "girl" 4 "0" "3" "urban" "more6mths" NA NA NA NA "yes" "0" "114721a" NA
"302" NA "boy" 1 "1" "1" "urban" "more6mths" -0.671148163776441 "0" "0" -1.42316705334108 "no" "0" "114721a" "diag"
"303" 1.4390015076531 "boy" 9 "0" "1" "rural" "more6mths" 1.64002261411158 "1" "0" 1.62140194383639 "no" "0" "123871" "none"
"305" -0.176491305748544 "girl" 0 "0" "1" "rural" "more6mths" -0.671148163776441 "0" "0" 0.302088711726153 "no" "0" "123741" "diag"
"306" NA "girl" -6 "0" "1" "rural" "notAtAll" 0.824315280739339 "0" "0" 0.708031244683151 "no" "0" "123871" "none"
"307" NA "girl" -3 "0" "3" "rural" "notAtAll" 2.45572994748383 "1" "1" 1.11397377764015 "yes" "0" "123741" "diag"
"308" -0.151249230539143 "girl" 6 "0" "3" "rural" "less6mths" 0.824315280739339 "1" "0" 1.4184306773579 "yes" "0" "123871" "none"
"309" 1.06037037951209 "boy" 7 "0" "3" "urban" "more6mths" 0.960266502968046 "1" "0" -0.306825087709342 "no" "1" "109911d" "diag"
"310" NA "girl" -8 "1" "1" "urban" "less6mths" NA "0" "0" NA "yes" "0" "109911a" "diag"
"311" -0.706574885145958 "boy" 0 "1" "1" "urban" "more6mths" -1.35090427491998 "0" "0" -1.01722452038409 "no" "0" "113791a" "none"
"312" NA "boy" 4 "1" "1" "urban" "more6mths" 0.824315280739339 "0" "0" -0.103853821230844 "no" "0" "109911a" "diag"
"313" NA "boy" -3 "0" "1" "urban" "notAtAll" 0.00860794736709526 "0" "1" -0.408310720948591 "no" "0" "109911d" "shcn"
"314" NA "boy" -3 NA NA "urban" NA NA "0" "1" 0.302088711726153 NA "0" "109911c" NA
"315" NA "boy" 5 "0" "1" "urban" "more6mths" 1.64002261411158 "0" "0" -0.408310720948591 "no" "0" "109911b" "diag"
"316" -1.21141638933397 "girl" 0 "0" "1" "urban" "more6mths" -1.35090427491998 "0" "0" -1.11871015362334 "no" "0" "182461a" "none"
"328" 0.782707552208682 "boy" 1 "0" "1" "rural" "more6mths" 0.144559169595803 "1" "0" -0.712767620666339 "no" "0" "114851a" "shcn"
"329" NA "girl" 3 "0" "1" "rural" "less6mths" -1.35090427491998 "0" "0" NA "yes" "0" "114851a" NA
"331" -1.79198411915019 "girl" -5 "0" "1" "rural" "more6mths" -0.671148163776441 "0" "1" 1.0124881444009 "no" "0" "114851c" "shcn"
"333" -0.454154133051951 "boy" 0 "0" "1" "rural" "more6mths" 0.824315280739339 "0" "0" -0.915738887144838 "no" "0" "106151c" "none"
"334" 1.26230698118729 "boy" 3 "0" "1" "rural" "less6mths" -1.35090427491998 "1" "0" -0.814253253905589 "no" "0" "114851c" "diag"
"335" NA "girl" 2 NA NA "rural" NA NA NA NA NA NA "0" "106151c" NA
"336" 0.151655671973665 "girl" 2 "0" "1" "rural" "less6mths" 0.00860794736709526 "0" "0" 0.911002511161649 "no" "0" "237871b" "diag"
"337" -1.79198411915019 "boy" 1 "0" "3" "rural" "less6mths" 2.45572994748383 "0" "0" NA "no" "0" "237871d" "none"
"338" NA "girl" 0 "0" "1" "rural" "more6mths" NA NA NA NA "no" "0" "237871a" NA
"339" 0.277866048020668 "girl" 2 "0" "1" "rural" "more6mths" 1.64002261411158 "1" "0" 2.73774390946814 "no" "0" "237871a" "diag"
"340" NA "girl" -3 "0" "1" "rural" "less6mths" 2.45572994748383 "0" "0" 0.708031244683151 "no" "0" "237871d" "diag"
"341" NA "boy" 0 "0" "1" "rural" "more6mths" NA NA NA NA "no" "0" "237871b" NA
"342" NA "boy" -4 NA "1" "rural" "less6mths" -1.35090427491998 "0" "0" NA "yes" "0" "237871c" "shcn"
"343" NA "boy" -1 "0" "1" "rural" "less6mths" NA NA NA NA "no" "0" "259781a" NA
"345" 0.631255100952277 "boy" -3 "0" "1" "rural" "less6mths" -2.03066038606351 "0" "0" 1.51991631059714 "no" "0" "237871d" "diag"
"346" NA "girl" 0 "1" "1" "rural" "more6mths" -0.671148163776441 "1" "0" -2.03208085277658 "no" "0" "237871c" "diag"
"347" 1.5399698084907 "girl" 1 "0" "1" "rural" "less6mths" -0.671148163776441 "0" "0" 0.302088711726153 "no" "0" "237871c" "none"
"348" NA "boy" -2 "1" "1" "rural" "less6mths" NA NA NA NA "no" "0" "237871c" NA
"349" NA "boy" 0 "0" "1" "rural" "less6mths" 0.824315280739339 "0" "0" -1.11871015362334 "no" "0" "237871d" NA
"351" 1.3885173572343 "girl" 2 "0" "1" "rural" "notAtAll" 0.00860794736709526 "1" "0" -1.42316705334108 "no" "0" "123441" "shcn"
"353" NA "boy" -4 NA "1" "urban" "less6mths" NA NA NA NA "no" "0" "207371a" NA
"354" -0.706574885145958 "boy" 1 "0" "1" "urban" "notAtAll" -1.35090427491998 "0" "0" -0.915738887144838 "no" "0" "109911c" "none"
"355" NA "boy" -1 "0" "1" "urban" "less6mths" NA NA NA NA "no" "0" "109911b" NA
"356" NA "girl" -2 "1" "1" "urban" "notAtAll" NA NA NA NA "yes" "0" "187301a" NA
"357" NA "girl" 1 "1" "1" "urban" "notAtAll" NA NA NA NA "no" "0" "109911a" NA
"358" NA "boy" 9 "0" "1" "urban" "notAtAll" NA NA NA NA "no" "0" "109911a" NA
"359" 0.328350198439469 "girl" 4 "0" "1" "urban" "less6mths" 1.64002261411158 "1" "0" -0.205339454470093 "no" "0" "109911d" "diag"
"360" NA "girl" 5 "0" "1" "urban" "more6mths" NA NA NA NA "no" "0" "109911d" NA
"361" 1.26230698118729 "girl" 5 "0" "1" "urban" "less6mths" 1.64002261411158 "1" "0" 0.505059978204652 "no" "0" "109911b" "none"
"362" 1.00988622909329 "girl" 9 "0" "1" "urban" "more6mths" 0.00860794736709526 "1" "0" -0.915738887144838 "no" "0" "109911b" "diag"
"363" 1.03512830430269 "boy" 2 "0" "1" "urban" "more6mths" 0.824315280739339 "0" "0" -0.61128198742709 "no" "0" "109911d" "diag"
"364" NA "girl" 0 "1" "1" "urban" NA -0.671148163776441 "0" "1" -0.915738887144838 "no" "0" "109911c" "shcn"
"366" 0.35359227364887 "boy" 4 "0" "1" "urban" "more6mths" 1.64002261411158 "0" "0" -1.11871015362334 "no" "0" "109911b" "shcn"
"367" 0.151655671973665 "boy" -1 "0" "1" "urban" "more6mths" -1.35090427491998 "0" "0" -0.408310720948591 "no" "0" "109911d" "none"
"368" 0.252623972811267 "girl" 3 "0" "1" "urban" "more6mths" 0.824315280739339 "1" "0" -0.408310720948591 "no" "0" "152901c" "none"
"369" NA "girl" -3 "0" "1" "urban" "notAtAll" NA NA NA NA "no" "0" "109911d" NA
"370" NA "boy" -6 "0" "1" "rural" "less6mths" -0.671148163776441 "0" "0" NA "no" "0" "146131b" "none"
"371" 0.126413596764264 "boy" -5 "0" "1" "rural" "more6mths" 0.00860794736709526 "1" "0" -0.408310720948591 "no" "0" "146131a" "none"
"372" 1.06037037951209 "boy" 1 "0" "1" "rural" "less6mths" 0.144559169595803 "0" "0" 0.708031244683151 "no" "0" "146131b" "diag"
"373" -2.4987622250134 "girl" -4 "0" "1" "rural" "less6mths" 1.64002261411158 "1" "1" -1.11871015362334 "no" "0" "146131a" "diag"
"374" NA "boy" 0 "0" "1" "rural" "less6mths" -0.671148163776441 "0" "0" -0.61128198742709 "no" "0" "146131a" "diag"
"375" NA "boy" 9 "0" "1" "urban" "notAtAll" NA NA NA NA "no" "0" "112591b" NA
"377" -1.64053166789378 "boy" 0 "0" "1" "rural" "less6mths" 0.824315280739339 "0" "0" 0.708031244683151 "yes" "0" "237871d" "none"
"378" 0.202139822392466 "boy" 0 "0" "3" "rural" "less6mths" -2.03066038606351 "0" "1" 0.505059978204652 "yes" "0" "237871d" "diag"
"379" -1.00947978765877 "boy" 0 "0" "1" "rural" "more6mths" -0.671148163776441 "0" "0" -0.61128198742709 "no" "0" "237871d" "diag"
"380" 0.505044724905274 "girl" 2 "0" "1" "rural" "more6mths" 0.824315280739339 "0" "0" 0.0991174452476549 "no" "0" "237871b" "none"
"383" 1.13609660514029 "boy" 2 "0" "1" "rural" "less6mths" -1.35090427491998 "0" "0" -0.814253253905589 "no" "0" "237871b" "none"
"384" NA "boy" 1 "0" "1" "rural" "notAtAll" NA NA NA NA "no" "0" "259781c" NA
"385" 1.71666433495651 "boy" 5 "0" "1" "rural" "less6mths" 1.64002261411158 "1" "0" -0.61128198742709 "no" "0" "237871c" "none"
"386" -0.252217531376746 "girl" 4 "0" "1" "rural" "less6mths" 0.00860794736709526 "0" "0" -0.814253253905589 "no" "0" "237871c" "diag"
"387" 0.378834348858271 "boy" 8 "0" "1" "rural" "less6mths" 0.824315280739339 "0" "0" NA "no" "0" "237871b" "shcn"
"388" 0.757465476999281 "girl" 9 "1" "1" "rural" "less6mths" 0.960266502968046 "1" "0" -0.408310720948591 "no" "0" "237871d" "none"
"389" 0.883675853046284 "boy" 1 "0" "1" "rural" "more6mths" 0.960266502968046 "1" "0" -0.408310720948591 "no" "0" "237871b" "diag"
"390" -1.66577374310318 "girl" 0 "0" "1" "urban" "notAtAll" -0.671148163776441 "0" "1" -0.915738887144838 "yes" "0" "114721c" "none"
"393" -0.302701681795547 "girl" -1 "0" "1" "urban" "more6mths" 0.00860794736709526 "0" "0" -1.01722452038409 "no" "0" "114421c" "none"
"394" 0.883675853046284 "boy" 5 "0" "1" "urban" "more6mths" -0.671148163776441 "1" "0" 1.2154594108794 "no" "0" "114721b" "none"
"396" NA "girl" 4 "1" "1" "urban" "more6mths" -1.35090427491998 "0" "0" 1.62140194383639 "no" "0" "114721a" "none"
"397" 0.505044724905274 "boy" 4 "0" "1" "urban" "less6mths" 0.00860794736709526 "0" "0" -0.814253253905589 "no" "0" "114721c" "shcn"
"398" NA "boy" -9 "1" "1" "urban" "notAtAll" NA NA NA NA "no" "0" "114721b" NA
"400" NA "boy" -1 NA NA "urban" NA NA NA NA NA NA "0" "114721c" NA
"401" NA "girl" -2 "1" "1" "urban" "more6mths" NA "0" "0" NA "no" "0" "114721a" NA
"402" NA "girl" 0 "0" "1" "urban" "less6mths" -0.671148163776441 "0" "1" -0.205339454470093 "no" "0" "114721c" "diag"
"403" 0.378834348858271 "girl" 3 "0" "1" "urban" "more6mths" 0.00860794736709526 "0" "0" -1.22019578686259 "no" "0" "114721b" "none"
"404" 0.479802649695873 "girl" 3 "0" "1" "urban" "less6mths" 0.00860794736709526 "0" "0" -0.915738887144838 "no" "0" "114721c" "none"
"405" -1.43859506621858 "girl" 5 "0" "1" "urban" "less6mths" 0.824315280739339 "0" "0" NA "yes" "0" "114721a" "none"
"407" -2.3220676985476 "boy" -5 "1" "1" "urban" "more6mths" -2.03066038606351 "0" "1" NA "no" "0" "113791d" "diag"
"415" NA "boy" -5 "1" "3" "rural" "less6mths" -0.671148163776441 "0" "0" NA "yes" "0" "124171c" "diag"
"416" NA "boy" -9 "0" "3" "rural" "notAtAll" NA NA NA NA "no" "0" "124171a" NA
"417" -1.53956336705618 "boy" -2 "1" "1" "rural" "notAtAll" -1.35090427491998 "0" "0" -0.61128198742709 "no" "0" "124171b" "diag"
"418" NA "boy" 2 NA "1" "rural" "less6mths" -0.671148163776441 "0" "0" NA "no" "0" "251721d" NA
"419" NA "boy" -4 "0" "1" "rural" "less6mths" NA NA NA NA "no" "0" "31717" NA
"420" -1.00947978765877 "girl" 2 "0" "1" "rural" "less6mths" 0.824315280739339 "1" "0" -1.22019578686259 "no" "0" "146131b" "none"
"421" NA "boy" 0 "1" "1" "rural" "more6mths" NA NA NA NA "no" "0" "251721b" NA
"422" -1.11044808849637 "boy" -3 "0" "1" "rural" "less6mths" -0.671148163776441 "0" "0" NA "no" "0" "251721d" "shcn"
"423" 0.656497176161678 "girl" 1 "0" "1" "rural" "more6mths" 0.00860794736709526 "0" "0" 0.708031244683151 "no" "0" "237871d" "none"
"425" 0.757465476999281 "boy" -1 "0" "1" "rural" "more6mths" 2.45572994748383 "0" "0" 1.62140194383639 "no" "0" "237871b" "diag"
"426" 0.151655671973665 "girl" 8 "0" "1" "rural" "more6mths" 0.00860794736709526 "0" "0" -0.205339454470093 "no" "0" "237871d" "none"
"427" NA "girl" 0 "0" "1" "rural" "more6mths" NA NA NA NA "no" "0" "237871a" NA
"428" 1.13609660514029 "girl" 0 "0" "1" "rural" "more6mths" 0.00860794736709526 "0" "0" -0.915738887144838 "no" "0" "237871c" "none"
"429" -0.731816960355358 "boy" 0 "0" "1" "rural" "less6mths" 0.00860794736709526 "0" "0" 0.302088711726153 "no" "0" "237871a" "shcn"
"430" -1.11044808849637 "girl" 4 "0" "1" "rural" "more6mths" 0.00860794736709526 "1" "0" 0.8095168779224 "no" "0" "237871a" "none"
"431" NA "boy" 4 "0" "3" "rural" "notAtAll" NA NA NA NA "yes" "0" "237871b" NA
"432" NA "girl" -4 "0" "1" "rural" "notAtAll" 0.144559169595803 "0" "1" -0.205339454470093 "no" "0" "237871c" "shcn"
"433" -1.00947978765877 "girl" -3 "1" "1" "rural" "less6mths" -1.35090427491998 "0" "1" -0.306825087709342 "no" "0" "192551a" "none"
"434" NA "girl" 0 "0" "1" "rural" "less6mths" NA NA NA NA "no" "0" "237871a" NA
"436" NA "girl" -5 "0" "1" "rural" "less6mths" NA NA NA NA "no" "0" "237871b" NA
"437" NA "boy" -2 "0" "1" "rural" "less6mths" NA NA NA NA "no" "0" "237871b" NA
"438" 0.126413596764264 "boy" 6 "0" "1" "rural" "less6mths" 0.824315280739339 "1" "0" -0.408310720948591 "no" "0" "237871d" "none"
"439" NA "boy" 0 "0" "1" "rural" "less6mths" NA NA NA NA "no" "0" "259781c" NA
"440" 0.656497176161678 "boy" 2 "0" "1" "rural" "more6mths" 0.144559169595803 "0" "0" -1.01722452038409 "no" "0" "146131a" "none"
"441" 1.3127911316061 "boy" 0 "0" "1" "rural" "less6mths" 0.00860794736709526 "0" "0" -0.408310720948591 "no" "0" "146131a" "none"
"442" 1.21182283076849 "girl" 2 "0" "1" "rural" "more6mths" 0.144559169595803 "1" "0" -1.11871015362334 "no" "0" "146131b" "diag"
"443" NA "boy" -8 "1" "1" "urban" "less6mths" NA NA NA NA "no" "0" "197211a" NA
"446" -1.84246826956899 "boy" -5 "0" "1" "urban" "more6mths" 0.00860794736709526 "1" "0" 2.73774390946814 "no" "0" "114421c" "diag"
"447" NA "girl" -6 "0" "3" "urban" "notAtAll" NA NA NA NA "no" "0" "114421a" NA
"448" 0.000203220717260574 "boy" 6 "0" "1" "urban" "notAtAll" 0.00860794736709526 "1" "0" -0.408310720948591 "no" "0" "153031b" "none"
"449" 1.5652118837001 "girl" 0 "0" "1" "urban" "more6mths" 2.45572994748383 "0" "0" 0.403574344965403 "no" "0" "153031a" "shcn"
"450" NA "boy" 5 "0" "1" "urban" "more6mths" -0.671148163776441 "1" "0" NA "no" "0" "153031a" "shcn"
"451" NA "boy" -1 "1" "1" "urban" "more6mths" 0.00860794736709526 "0" "0" NA "no" "0" "153031b" "none"
"453" NA "boy" 1 "1" "1" "rural" "less6mths" NA NA NA NA NA "0" "124171b" NA
"454" NA "girl" -2 "0" "1" "rural" "less6mths" NA NA NA NA "no" "0" "124171a" NA
"455" NA "boy" -1 "0" "1" "rural" "less6mths" NA NA NA NA "yes" "0" "124171b" NA
"456" NA "boy" -5 "0" "1" "rural" "notAtAll" 0.00860794736709526 "0" "0" NA "no" "0" "124171b" "shcn"
"457" 0.505044724905274 "girl" 0 "0" "1" "rural" "more6mths" 0.824315280739339 "1" "0" -1.42316705334108 "no" "0" "124171c" "diag"
"458" 1.13609660514029 "boy" 6 "0" "1" "rural" "more6mths" 0.144559169595803 "1" "0" -0.408310720948591 "no" "0" "124171a" "diag"
"459" NA "girl" -2 "0" "3" "rural" "notAtAll" 0.960266502968046 "0" "0" -1.01722452038409 "yes" "0" "124171b" "diag"
"461" NA "boy" 2 "0" "1" "rural" "more6mths" 0.00860794736709526 "0" "0" -0.306825087709342 "no" "0" "124171b" "none"
"462" 0.35359227364887 "boy" 6 "0" "1" "urban" "more6mths" -0.671148163776441 "0" "0" 0.302088711726153 "no" "0" "153031a" "shcn"
"463" 0.631255100952277 "boy" 4 "1" "1" "urban" "more6mths" 0.00860794736709526 "1" "0" -0.509796354187841 "no" "0" "153031a" "diag"
"464" NA "girl" -6 "1" "3" "urban" "more6mths" NA NA NA NA "no" "0" "153031b" NA
"465" NA "boy" -7 "1" "1" "urban" "less6mths" NA NA NA NA "yes" "0" "153031b" NA
"466" -0.100765080120342 "girl" 0 "1" "1" "urban" "less6mths" 0.00860794736709526 "0" "1" -0.712767620666339 "no" "0" "153031b" "diag"
"467" -0.40366998263315 "girl" 2 "1" "1" "urban" "less6mths" -2.03066038606351 "0" "0" -1.01722452038409 "no" "0" "152601b" "shcn"
"468" -1.13569016370577 "boy" 1 "0" "1" "urban" "notAtAll" 0.824315280739339 "0" "0" 0.708031244683151 "no" "0" "153031b" "none"
"469" -0.126007155329743 "girl" -1.25 "1" "1" "urban" "more6mths" 2.45572994748383 "1" "1" 0.302088711726153 "no" "0" "153031a" "shcn"
"470" 0.404076424067672 "girl" 2 "1" "1" "urban" "more6mths" 1.64002261411158 "1" "0" 0.8095168779224 "no" "0" "153031a" "diag"
"471" 0.807949627418082 "boy" 4 "0" "1" "urban" "less6mths" 1.64002261411158 "0" "0" 1.82437321031489 "no" "0" "153031b" "none"
"472" 0.606013025742877 "girl" 0 "0" "1" "rural" "less6mths" 0.00860794736709526 "0" "0" 0.708031244683151 "no" "0" "104811c" "none"
"473" -1.79198411915019 "girl" -2 "0" "1" "rural" "notAtAll" 0.144559169595803 "0" "1" 0.606545611443901 "no" "0" "104811a" "none"
"474" NA "girl" -4 "0" "1" "rural" "notAtAll" NA NA NA NA "yes" "0" "104811c" NA
"475" NA "girl" 7 "0" "1" "rural" "less6mths" 0.00860794736709526 "0" "0" 1.2154594108794 "no" "0" "104811a" "diag"
"476" NA "girl" -1 "0" "1" "rural" "notAtAll" NA NA NA NA "yes" "0" "104811b" NA
"477" NA "girl" -2 "0" "3" "rural" "notAtAll" NA NA NA NA "yes" "0" "104811c" NA
"478" 1.00988622909329 "boy" 4 "0" "1" "rural" "less6mths" -2.03066038606351 "0" "0" 0.302088711726153 "no" "0" "104811a" "diag"
"479" NA "girl" 0 "0" "1" "rural" "notAtAll" NA NA NA NA "no" "0" "104811c" NA
"480" 0.505044724905274 "boy" 1 "0" "1" "rural" "notAtAll" -2.03066038606351 "0" "0" 1.2154594108794 "no" "0" "104811a" "none"
"481" -0.832785261192961 "boy" -2 NA "1" "rural" NA -1.35090427491998 "0" "1" -0.00236818799159436 "no" "0" "104811b" "none"
"482" -2.1706152472912 "girl" -3 "0" "1" "rural" "notAtAll" -0.671148163776441 "0" "0" 0.403574344965403 "no" "0" "104811b" "none"
"483" -1.79198411915019 "girl" 0 "0" "1" "rural" "less6mths" 0.824315280739339 "1" "0" 0.403574344965403 "no" "0" "104811c" "none"
"484" 1.00988622909329 "girl" 2 "0" "1" "urban" "more6mths" -2.03066038606351 "1" "0" 0.708031244683151 "no" "0" "152901b" "none"
"486" -2.04440487124419 "boy" 0 "1" "1" "urban" "more6mths" 0.00860794736709526 "0" "0" -0.915738887144838 "no" "0" "114721a" "none"
"487" NA "boy" 9 "0" "1" "rural" "more6mths" 0.824315280739339 "1" "0" 1.2154594108794 "no" "0" "155731b" "none"
"488" -0.479396208261352 "girl" 10 "0" "1" "rural" "less6mths" 1.64002261411158 "0" "0" -0.306825087709342 "no" "0" "155731b" "shcn"
"489" -0.858027336402362 "boy" 3 "0" "1" "rural" "more6mths" 0.824315280739339 "0" "0" -0.408310720948591 "no" "0" "155731a" NA
"491" 0.858433777836884 "boy" 3 "0" "1" "rural" "less6mths" 0.824315280739339 "0" "0" 0.505059978204652 "no" "0" "159031e" "shcn"
"492" NA "boy" 2 "0" "1" "rural" "more6mths" NA NA NA NA "no" "0" "261031" NA
"493" NA "girl" -7 "0" "1" "rural" "less6mths" 0.824315280739339 "0" "1" 0.708031244683151 "no" "0" "261031" "diag"
"494" NA "girl" -1 "0" "1" "rural" "less6mths" -2.03066038606351 "1" "0" -0.712767620666339 "no" "0" "261031" "diag"
"496" -1.56480544226558 "boy" -8 "0" "1" "rural" NA -0.671148163776441 "0" "1" -1.52465268658033 "yes" "0" "159031e" "shcn"
"497" NA "boy" -3 "1" "1" "rural" NA -1.35090427491998 "0" "0" -1.62613831981958 "yes" "0" "159031e" "none"
"498" NA "boy" -1 "0" "3" "rural" "less6mths" NA NA NA NA "yes" "0" "159031d" NA
"499" NA "girl" -7 "0" "1" "rural" "less6mths" NA NA NA NA "yes" "0" "159031a" NA
"500" -1.64053166789378 "girl" 2 "1" "1" "rural" "more6mths" -0.671148163776441 "0" "0" -1.22019578686259 "no" "0" "106151d" "none"
"501" NA "boy" -3 "1" "1" "rural" "less6mths" NA NA NA NA "yes" "0" "124171c" NA
"503" -0.504638283470753 "boy" -1 "0" "1" "rural" "notAtAll" -0.671148163776441 "1" "0" 2.73774390946814 "no" "0" "269431b" "diag"
"504" NA "boy" -3 NA "1" "urban" NA -2.03066038606351 "0" "0" -0.205339454470093 NA NA "101481b" "diag"
"505" -0.100765080120342 "boy" -1 "0" "1" "rural" "less6mths" -0.671148163776441 "1" "0" 2.73774390946814 "no" "0" "269431b" "diag"
"506" NA "girl" -3 "0" "1" "rural" "more6mths" 0.824315280739339 "0" "0" -0.509796354187841 "no" "0" "269431b" NA
"507" -2.2463414729194 "boy" 1 "1" "1" "urban" "less6mths" -2.03066038606351 "0" "0" -0.915738887144838 "yes" "0" "101481c" "diag"
"509" NA "boy" 0 "0" "1" "rural" "less6mths" -0.671148163776441 "1" "0" NA "no" "0" "269431b" "diag"
"510" -1.53956336705618 "boy" 0 "0" "1" "rural" "notAtAll" 0.00860794736709526 "0" "0" 2.73774390946814 "no" "0" "269431b" "none"
"511" -2.3220676985476 "girl" 0 "0" "3" "rural" "less6mths" -1.35090427491998 "0" "0" -0.103853821230844 "yes" "0" "269431b" "diag"
"512" 0.505044724905274 "boy" 5 "0" "1" "urban" "more6mths" 0.144559169595803 "1" "0" -0.814253253905589 "no" "0" "207371c" "none"
"513" 1.26230698118729 "girl" 1 "0" "1" "urban" "less6mths" -0.671148163776441 "0" "0" 1.82437321031489 "no" "0" "207371a" "none"
"514" 0.757465476999281 "girl" 4 "0" "1" "urban" NA 0.824315280739339 "1" "0" -0.103853821230844 "no" "0" "207371b" "shcn"
"515" 1.3885173572343 "girl" 0 "0" "1" "urban" "more6mths" 0.144559169595803 "1" "0" 0.505059978204652 "no" "0" "207371a" "none"
"516" NA "girl" -3 "0" "1" "urban" "less6mths" 0.00860794736709526 "1" "1" -0.712767620666339 "no" "1" "207371b" NA
"517" 0.126413596764264 "boy" 0 NA "1" "urban" "notAtAll" -1.35090427491998 "1" "0" 1.2154594108794 "yes" "0" "182461b" "shcn"
"520" -0.201733380957944 "boy" 10 "0" "1" "urban" "notAtAll" 0.824315280739339 "1" "0" -0.509796354187841 "no" "0" "207371c" "diag"
"522" 0.479802649695873 "boy" 1 "0" "1" "rural" "less6mths" -2.03066038606351 "0" "1" 0.505059978204652 "no" "0" "261031" "none"
"524" -0.529880358680153 "boy" 0 "1" "1" "rural" "less6mths" 0.144559169595803 "1" "0" -0.00236818799159436 "no" "0" "261031" "diag"
"525" -1.00947978765877 "girl" 0 "1" "1" "rural" "less6mths" -0.671148163776441 "0" "0" -0.00236818799159436 "no" "0" "155731a" "diag"
"526" NA "girl" 6 "0" "1" "rural" "more6mths" 0.00860794736709526 "1" "0" -0.306825087709342 "no" "0" "261031" "none"
"527" NA "boy" 3 "0" "1" "rural" "less6mths" NA NA NA NA "no" "0" "155731a" NA
"530" 0.378834348858271 "boy" 1 "0" "1" "rural" "less6mths" 0.00860794736709526 "0" "0" -0.712767620666339 "no" "0" "155731b" "shcn"
"531" 0.631255100952277 "boy" 2 NA "1" "urban" "less6mths" 0.960266502968046 "0" "0" -0.306825087709342 "no" "0" "114421e" "none"
"533" 1.96908508705051 "girl" 1 "0" "1" "urban" "less6mths" 1.64002261411158 "0" "0" -0.61128198742709 "no" "0" "114421e" "none"
"534" 1.26230698118729 "girl" 1 "0" "1" "urban" "more6mths" 0.824315280739339 "0" "0" -1.42316705334108 "no" "0" "114421e" "none"
"535" NA "girl" 3 NA "1" "urban" "more6mths" NA NA NA NA "no" "0" "114421c" NA
"538" 0.908917928255685 "boy" 6 "0" "1" "urban" "more6mths" -0.671148163776441 "1" "0" -0.205339454470093 "no" "0" "114421c" "diag"
"539" -0.252217531376746 "boy" -1 "0" "1" "urban" "notAtAll" -0.671148163776441 "0" "1" 0.0991174452476549 "no" "0" "197211f" "shcn"
"541" 1.71666433495651 "girl" 0 "0" "1" "urban" "more6mths" 0.824315280739339 "1" "0" NA "no" "0" "114421b" "none"
"542" NA "girl" 0 "0" "1" "urban" "less6mths" 0.824315280739339 "0" "0" 1.0124881444009 "no" "0" "114421e" "none"
"543" NA "girl" -6 "0" "3" "urban" "less6mths" NA NA NA NA "no" "0" "114421a" NA
"544" -0.504638283470753 "boy" 4 "0" "1" "urban" "more6mths" -0.671148163776441 "1" "0" -1.32168142010183 "no" "0" "114421e" "diag"
"545" -1.26190053975277 "girl" 2 "0" "1" "urban" "more6mths" -0.671148163776441 "1" "1" -0.205339454470093 "no" "0" "114421a" "diag"
"546" 0.530286800114675 "boy" -2 "0" "1" "urban" "less6mths" -0.671148163776441 "1" "0" 0.302088711726153 "no" "0" "114421a" "diag"
"547" NA "boy" 4 "0" "1" "urban" "more6mths" NA NA NA NA "no" "0" "114421e" NA
"549" NA "boy" 5 "0" "1" "urban" "less6mths" 0.00860794736709526 "1" "0" 1.0124881444009 "no" "0" "114421a" "diag"
"551" -0.02503885449214 "boy" 0 "1" "1" "urban" "notAtAll" -2.03066038606351 "0" "0" -0.205339454470093 "no" "0" "114421c" "diag"
"552" NA "boy" 3 "1" "1" "urban" "more6mths" NA NA NA NA "no" "0" "114421e" NA
"553" 1.96908508705051 "boy" 9 "0" "1" "urban" "more6mths" 0.144559169595803 "0" "0" 0.505059978204652 "no" "0" "153171b" "none"
"554" 1.5904539589095 "boy" 5 "0" "1" "urban" "less6mths" 0.00860794736709526 "0" "0" 0.8095168779224 "no" "0" "114421b" "diag"
"556" NA "boy" 2 "1" "1" "urban" "notAtAll" NA NA NA NA "no" "0" "114421c" NA
"557" -0.580364509098955 "boy" -1 NA NA "urban" NA -1.35090427491998 "1" "1" NA NA NA "114421c" "none"
"558" 1.26230698118729 "boy" 2 "0" "1" "urban" "less6mths" -0.671148163776441 "0" "0" -0.509796354187841 "no" "0" "114421a" "none"
"560" 1.71666433495651 "girl" 0 "0" "1" "urban" "less6mths" -0.671148163776441 "1" "0" -0.814253253905589 "no" "0" "114421c" "none"
"561" 1.5652118837001 "boy" 1 "0" "1" "urban" "notAtAll" -1.35090427491998 "0" "0" -1.01722452038409 "no" "0" "114421c" "none"
"562" 1.4137594324437 "boy" 5 "0" "1" "urban" "more6mths" 0.00860794736709526 "1" "0" NA "no" "0" "114421b" "diag"
"563" NA "boy" -4 "0" "3" "urban" "notAtAll" 0.824315280739339 "0" "0" 0.8095168779224 "no" "0" "197211d" "none"
"564" -0.78230111077416 "boy" -2 "0" "1" "urban" "notAtAll" 0.00860794736709526 "0" "1" 0.302088711726153 "no" "0" "197211e" "shcn"
"565" 0.404076424067672 "boy" 4 "0" "1" "urban" "more6mths" 1.64002261411158 "0" "0" -0.205339454470093 "no" "0" "182461c" "none"
"566" 1.00988622909329 "boy" 2 "0" "1" "urban" "less6mths" 0.00860794736709526 "0" "0" 0.606545611443901 "no" "0" "207371b" "none"
"567" 0.101171521554863 "boy" -2 "0" "1" "urban" "more6mths" -2.03066038606351 "1" "0" -0.408310720948591 "no" "0" "207371c" "shcn"
"568" 1.00988622909329 "girl" 1 "0" "1" "urban" "more6mths" -2.03066038606351 "1" "0" 1.2154594108794 "no" "1" "207371c" "diag"
"569" 1.5652118837001 "girl" 1 "0" "1" "urban" "less6mths" -0.671148163776441 "1" "0" 0.0991174452476549 "no" "0" "207371b" "diag"
"570" 1.3127911316061 "boy" 1 "0" "1" "urban" "more6mths" 0.824315280739339 "1" "0" -1.11871015362334 "no" "0" "207371a" "shcn"
"571" NA "girl" 10 "0" "1" "urban" "more6mths" 0.00860794736709526 "1" "0" -0.61128198742709 "no" "0" "207371a" "none"
"572" 1.00988622909329 "girl" -1 "0" "1" "urban" "more6mths" -1.35090427491998 "1" "0" 1.2154594108794 "no" "1" "207371b" "diag"
"573" NA "boy" 3 NA "1" "urban" "less6mths" NA NA NA NA "no" "0" "207371c" NA
"574" -0.984237712449365 "boy" -3 "0" "1" "rural" "less6mths" -1.35090427491998 "0" "0" -0.509796354187841 "yes" "0" "269431a" "none"
"575" NA "boy" -2 "0" "1" "rural" "less6mths" NA NA NA NA "no" "0" "269431a" NA
"576" -1.00947978765877 "girl" 3 "0" "1" "rural" "less6mths" -1.35090427491998 "1" "0" 0.708031244683151 "no" "0" "269431a" "diag"
"577" 1.00988622909329 "boy" 1 NA "1" "urban" "more6mths" -0.671148163776441 "1" "0" -0.61128198742709 "no" "0" "182461c" "diag"
"579" 0.908917928255685 "girl" 0 "0" "1" "urban" "less6mths" 0.824315280739339 "1" "0" 1.62140194383639 "no" "0" "182461c" "none"
"581" 1.00988622909329 "boy" 5 "0" "1" "urban" "more6mths" 0.144559169595803 "0" "0" -1.01722452038409 "no" "0" "152901a" "diag"
"583" 1.00988622909329 "boy" 2 NA "1" "urban" "less6mths" 0.824315280739339 "1" "0" -1.11871015362334 "no" "0" "182461c" "shcn"
"584" NA "girl" -5 "1" "1" "urban" "less6mths" 0.824315280739339 "0" "1" 0.403574344965403 "no" "0" "182461c" "none"
"585" NA "girl" -6 NA NA "urban" NA -1.35090427491998 "0" "0" -1.32168142010183 NA "0" "153031b" "diag"
"586" NA "girl" -3 "1" "1" "urban" "less6mths" NA NA NA NA "no" "0" "182461a" NA
"587" NA "boy" -7 "0" "1" "rural" "less6mths" -1.35090427491998 "0" "0" -0.00236818799159436 "no" "1" "192551a" "diag"
"588" NA "boy" -9 "0" "1" "rural" "less6mths" -1.35090427491998 "0" "0" -0.00236818799159436 "no" "1" "192551a" "none"
"589" NA "boy" -3 "0" "3" "rural" "more6mths" -1.35090427491998 "0" "0" 1.62140194383639 "no" "0" "131681a" "none"
"590" 0.505044724905274 "girl" 1 "0" "1" "rural" "notAtAll" 0.00860794736709526 "0" "0" -0.814253253905589 "no" "0" "251721b" "none"
"591" -1.11044808849637 "girl" 0 "0" "3" "rural" "more6mths" 1.64002261411158 "0" "0" 0.302088711726153 "no" "0" "152601d" "none"
"592" NA "boy" 3 "1" "1" "rural" "less6mths" -1.35090427491998 "1" "0" -0.509796354187841 "no" "0" "251721a" "diag"
"593" -0.555122433889554 "girl" -4 "1" "1" "urban" "notAtAll" -0.671148163776441 "0" "1" NA "no" "0" "114721b" "diag"
"594" NA "boy" -3 "1" "1" "urban" "more6mths" NA NA NA NA "no" "0" "114721b" NA
"595" -2.4987622250134 "girl" 1 "1" "1" "urban" "notAtAll" 0.824315280739339 "0" "0" -0.61128198742709 "no" "0" "114721c" "diag"
"596" 0.151655671973665 "boy" 4 "0" "1" "urban" "more6mths" 0.144559169595803 "1" "0" 1.11397377764015 "no" "0" "114721c" "none"
"597" NA "boy" -4 "1" "1" "urban" "less6mths" -1.35090427491998 "0" "0" -1.01722452038409 "no" "0" "114721a" NA
"598" NA "boy" -2 "0" "1" "urban" "notAtAll" NA NA NA NA "yes" "0" "114721c" NA
"599" 1.00988622909329 "girl" 0 "0" "1" "rural" "more6mths" -0.671148163776441 "1" "0" 0.708031244683151 "no" "0" "101351c" "none"
"601" 0.757465476999281 "boy" 7 "0" "1" "rural" "less6mths" -0.671148163776441 "1" "0" -0.306825087709342 "no" "0" "101351b" "diag"
"602" 1.3885173572343 "boy" 4 "0" "1" "rural" "less6mths" -0.671148163776441 "0" "0" -0.712767620666339 "no" "0" "101351c" "none"
"603" 0.505044724905274 "girl" -1 "0" "1" "rural" "less6mths" 0.824315280739339 "1" "0" 0.505059978204652 "no" "0" "101351b" "shcn"
"604" 1.96908508705051 "boy" 1 NA "1" "rural" "less6mths" -0.671148163776441 "0" "0" -0.103853821230844 "no" "0" "101351a" "none"
"605" NA "boy" 7 "0" "1" "rural" "more6mths" -0.671148163776441 "0" "0" 0.403574344965403 "no" "0" "101351c" "none"
"606" NA "girl" 1 "0" "1" "rural" "less6mths" 1.64002261411158 "0" "0" -0.00236818799159436 "no" "0" "101351c" "none"
"607" NA "boy" 1 "1" "1" "rural" "notAtAll" NA NA NA NA "no" "0" "101351b" NA
"608" 0.378834348858271 "boy" 5 "1" "1" "rural" "less6mths" -0.671148163776441 "0" "0" -0.712767620666339 "no" "0" "101351a" "none"
"609" NA "boy" 3 "1" "1" "rural" "more6mths" NA NA NA NA "no" "0" "101351c" NA
"610" NA "girl" -4 NA NA "rural" NA NA NA NA NA NA NA "101351b" NA
"611" -0.757059035564759 "boy" 2 "0" "1" "rural" "more6mths" 1.64002261411158 "0" "0" 0.708031244683151 "no" "0" "101351a" "none"
"612" NA "boy" 7 "0" "1" "rural" "more6mths" 0.144559169595803 "0" "0" 0.302088711726153 "no" "0" "101351b" "diag"
"613" NA "boy" 5 NA NA "rural" NA 0.00860794736709526 "0" "0" -0.408310720948591 NA "0" "101351c" "diag"
"614" 1.71666433495651 "boy" 2 "0" "1" "rural" "more6mths" 0.00860794736709526 "1" "0" 1.0124881444009 "no" "0" "251691b" "diag"
"615" -0.984237712449365 "boy" 1 "0" "1" "rural" NA -2.03066038606351 "0" "0" -1.01722452038409 "no" "0" "251691a" "diag"
"616" 0.757465476999281 "boy" 10 "0" "1" "rural" "less6mths" -0.671148163776441 "1" "0" -0.509796354187841 "no" "0" "186061b" "diag"
"617" 0.101171521554863 "boy" 7 "0" "1" "rural" "more6mths" 0.144559169595803 "1" "0" 1.4184306773579 "no" "0" "186061b" "diag"
"618" 0.833191702627483 "girl" -1 "0" "3" "rural" "more6mths" 1.64002261411158 "1" "0" -0.408310720948591 "no" "0" "186061a" "none"
"619" NA "girl" -2 "0" "3" "rural" "notAtAll" NA NA NA NA "no" "0" "251691a" NA
"620" NA "boy" -1 "0" "1" "rural" "notAtAll" -1.35090427491998 "1" "1" -0.814253253905589 "no" "0" "186061a" "diag"
"621" 1.71666433495651 "boy" 5 "0" "1" "rural" "notAtAll" 0.00860794736709526 "1" "0" -0.306825087709342 "no" "0" "251691b" "none"
"622" -0.555122433889554 "boy" 4 "0" "1" "rural" "less6mths" 0.960266502968046 "0" "0" -0.408310720948591 "no" "0" "251691a" "diag"
"623" -1.69101581831258 "girl" 2 "0" "1" "rural" "less6mths" 1.64002261411158 "0" "0" NA "no" "0" "251691a" "diag"
"624" 0.505044724905274 "boy" 1 "0" "1" "rural" "less6mths" 0.00860794736709526 "0" "0" 1.2154594108794 "no" "0" "186061a" "none"
"625" NA "girl" 8 "0" "1" "rural" "more6mths" 0.00860794736709526 "1" "0" -1.42316705334108 "no" "0" "186061a" "none"
"626" 0.000203220717260574 "girl" 0 "0" "1" "rural" "more6mths" -1.35090427491998 "1" "0" -0.814253253905589 "no" "0" "251691a" "none"
"627" -0.353185832214348 "boy" 0 "0" "1" "rural" "more6mths" -2.03066038606351 "0" "0" -0.306825087709342 "no" "0" "186061a" "none"
"628" 0.227381897601867 "girl" 3 "0" "1" "rural" "less6mths" 0.00860794736709526 "0" "0" 0.505059978204652 "no" "0" "251691b" "shcn"
"629" -0.78230111077416 "boy" 2 "0" "1" "rural" "more6mths" -0.671148163776441 "1" "0" 0.302088711726153 "no" "0" "186061a" "diag"
"630" 1.71666433495651 "boy" 6 "0" "1" "rural" "less6mths" 0.00860794736709526 "1" "0" 2.73774390946814 "no" "0" "186061b" "diag"
"631" NA "boy" 1 "0" "1" "rural" "notAtAll" 0.960266502968046 "1" "0" 0.708031244683151 "no" "0" "186061b" "diag"
"632" NA "girl" -6 NA NA "rural" NA -2.03066038606351 "1" "0" -0.408310720948591 NA NA "31717" "shcn"
"633" NA "girl" -7 "0" "1" "rural" "more6mths" 0.824315280739339 "0" "0" 1.92585884355414 "no" "0" "186061b" "none"
"634" 0.252623972811267 "boy" 9 "0" "1" "rural" "more6mths" 0.824315280739339 "1" "0" 0.505059978204652 "no" "0" "186061b" "diag"
"635" NA "boy" 1 "1" "1" "rural" "more6mths" -1.35090427491998 "1" "0" -0.712767620666339 "no" "0" "251691b" "diag"
"636" -1.05996393807757 "boy" 5 "0" "1" "rural" "notAtAll" 0.00860794736709526 "0" "0" -0.509796354187841 "no" "0" "186061a" "diag"
"637" -0.277459606586147 "girl" 4 "0" "1" "rural" "more6mths" 1.64002261411158 "1" "0" -0.61128198742709 "no" "0" "251691b" "none"
"638" NA "boy" 0 "0" NA "rural" "notAtAll" NA NA NA NA "no" "0" "186061a" NA
"639" 1.13609660514029 "boy" 7 "0" "1" "rural" "less6mths" 0.00860794736709526 "1" "0" 0.0991174452476549 "no" "0" "186061a" "diag"
"640" 0.252623972811267 "boy" 3 "0" "1" "rural" "less6mths" 0.00860794736709526 "1" "0" -0.408310720948591 "no" "0" "186061b" "none"
"641" NA "boy" 0 "0" "3" "urban" "less6mths" 0.00860794736709526 NA "0" -1.11871015362334 "no" "0" "114421a" "diag"
"643" 0.505044724905274 "boy" -2 "0" "1" "urban" "less6mths" 0.824315280739339 "0" "0" -0.712767620666339 "no" "0" "114421e" "diag"
"644" -1.79198411915019 "boy" 0 "1" "1" "urban" "more6mths" -2.03066038606351 "0" "0" -1.32168142010183 "no" "0" "114421c" "none"
"646" -1.66577374310318 "girl" -1 "0" "1" "urban" "more6mths" -0.671148163776441 "1" "0" -0.509796354187841 "no" "0" "114421a" "none"
"647" -1.16093223891517 "girl" 3 "0" "1" "urban" "more6mths" 0.144559169595803 "0" "0" -1.62613831981958 "no" "0" "114421b" "none"
"649" 0.807949627418082 "girl" 3 "0" "1" "urban" "more6mths" 0.824315280739339 "0" "0" -0.00236818799159436 "no" "0" "114421c" "diag"
"650" 0.000203220717260574 "boy" 2 "0" "1" "urban" "more6mths" -0.671148163776441 "1" "0" -0.00236818799159436 "no" "0" "114421b" "none"
"651" 1.5652118837001 "boy" 8 "0" "1" "urban" "more6mths" -0.671148163776441 "0" "0" -0.306825087709342 "no" "0" "114421a" "none"
"652" NA "boy" -5 "0" "3" "rural" "notAtAll" 0.00860794736709526 "0" "1" -0.915738887144838 NA "0" "42444" "diag"
"653" NA "boy" -4 "1" "1" "urban" "less6mths" NA "0" "0" -1.52465268658033 "no" "0" "114421b" "diag"
"654" 0.883675853046284 "boy" 4 "0" "3" "urban" "less6mths" -0.671148163776441 "0" "0" -1.42316705334108 "no" "0" "114421a" "none"
"655" -0.832785261192961 "boy" 8 "0" "1" "urban" "less6mths" 0.144559169595803 "0" "0" 0.0991174452476549 "no" "0" "182461c" "shcn"
"656" 0.580770950533476 "girl" 6 "0" "1" "rural" "notAtAll" -1.35090427491998 "1" "0" 0.302088711726153 "no" "0" "251691b" "diag"
"658" 0.202139822392466 "boy" -1 "0" "1" "rural" NA -1.35090427491998 "0" "0" -0.408310720948591 "no" "0" "104941a" "diag"
"662" -0.151249230539143 "girl" 5 "0" "1" "urban" "less6mths" 0.00860794736709526 "1" "0" -0.103853821230844 "no" "0" "153171a" "diag"
"663" 1.13609660514029 "boy" 0 "0" "1" "urban" "more6mths" 0.00860794736709526 "1" "0" -1.11871015362334 "no" "0" "114421b" "diag"
"665" NA "girl" -3 "1" "1" "urban" "more6mths" NA NA NA NA "no" "0" "114421e" NA
"666" NA "boy" 5 "0" "1" "urban" "more6mths" -0.671148163776441 "0" "0" -1.52465268658033 "no" "0" "114421e" "none"
"668" NA "girl" 3 "0" "1" "urban" "less6mths" 1.64002261411158 "1" "0" 0.403574344965403 "no" "0" "114421c" "diag"
"670" 1.5652118837001 "girl" 9 "0" "1" "urban" "more6mths" 0.00860794736709526 "1" "0" -0.00236818799159436 "no" "0" "114421a" "none"
"671" 1.3127911316061 "boy" 3 "0" "1" "urban" "less6mths" -0.671148163776441 "0" "0" 1.62140194383639 "no" "0" "114421a" "none"
"672" NA "boy" 0 "0" "1" "urban" "less6mths" -0.671148163776441 "0" "0" -0.205339454470093 "yes" "0" "114421b" "diag"
"673" NA "boy" -1 "1" "1" "urban" "more6mths" NA NA NA NA "no" "0" "114421c" NA
"679" -0.504638283470753 "boy" 0 "0" "1" "rural" NA 1.64002261411158 "0" "1" NA "no" "0" "104941b" "none"
"680" -0.40366998263315 "girl" 3 "0" "1" "rural" "notAtAll" 0.00860794736709526 "0" "0" -0.509796354187841 "no" "0" "104941b" "diag"
"683" -0.706574885145958 "girl" -1 "0" "1" "rural" "less6mths" 1.64002261411158 "0" "0" 2.33180137651114 "no" "0" "251691b" "none"
"685" NA "girl" -4 NA "1" "rural" "less6mths" NA NA NA NA "no" "0" "104941b" NA
"687" 1.3127911316061 "girl" 2 "0" "1" "rural" "notAtAll" 0.00860794736709526 "1" "0" 0.708031244683151 "no" "0" "104941a" "none"
"688" -0.757059035564759 "girl" 2 "1" "1" "rural" "less6mths" -0.671148163776441 "0" "0" 0.708031244683151 "no" "0" "104941a" "none"
"689" NA "boy" -2 "0" NA "rural" "more6mths" -0.671148163776441 "0" "0" 0.0991174452476549 "no" "0" "104941a" "shcn"
"690" 0.252623972811267 "boy" 0 "0" "1" "rural" "more6mths" -0.671148163776441 "0" "0" -0.00236818799159436 "no" "0" "104941b" "shcn"
"691" 0.505044724905274 "boy" 2 "0" "1" "urban" "less6mths" 0.824315280739339 "1" "1" 2.73774390946814 "no" "0" "101481d" "diag"
"692" NA "boy" -2 "0" "1" "urban" "less6mths" NA NA NA NA "yes" "0" "101481b" NA
"694" NA "boy" 3 "1" "1" "urban" "more6mths" -2.03066038606351 "0" "1" 2.73774390946814 "no" "0" "101481c" "none"
"695" 0.000203220717260574 "boy" 6 "0" "1" "urban" "more6mths" 0.824315280739339 "1" "0" -0.915738887144838 "no" "0" "101481b" "shcn"
"696" NA "boy" 5 "1" "1" "urban" "more6mths" NA NA NA NA "no" "0" "101481c" NA
"697" NA "boy" 2 "1" "1" "urban" "more6mths" NA NA NA NA "no" "0" "101481b" NA
"698" NA "boy" 1 "0" "1" "rural" "less6mths" NA NA NA NA "no" "0" "269431b" NA
"699" NA "boy" -5 "1" "1" "urban" "less6mths" NA NA NA NA "no" "0" "101481c" NA
"701" 0.227381897601867 "boy" 3 "1" "1" "urban" "less6mths" -1.35090427491998 "0" "1" -0.408310720948591 "no" "0" "101481b" "diag"
"702" -1.71625789352198 "boy" -4 "0" "1" "urban" "notAtAll" -0.671148163776441 "0" "1" -1.72762395305883 "no" "0" "101481a" "shcn"
"705" NA "boy" 4 "1" "1" "urban" "more6mths" NA NA NA NA "no" "0" "101481a" NA
"707" 1.71666433495651 "girl" 8 NA NA "urban" NA 0.00860794736709526 "0" "0" 0.302088711726153 NA "0" "152731a" "none"
"709" NA "boy" 1 "1" "1" "urban" NA -2.03066038606351 "0" "1" NA "no" "0" "101481a" "none"
"710" 1.16133868034969 "boy" 3 "0" "1" "urban" "more6mths" -1.35090427491998 "1" "0" NA "no" "0" "101481a" "diag"
"711" NA "boy" 2 "1" "1" "urban" "more6mths" NA NA NA NA "yes" "0" "101481d" NA
"712" 1.00988622909329 "boy" 10 "0" "1" "urban" "less6mths" 0.00860794736709526 "0" "0" -0.61128198742709 "no" "0" "101481c" "none"
"713" NA "boy" -4 "1" "3" "urban" "less6mths" 0.00860794736709526 "0" "0" -1.01722452038409 "no" "0" "101481a" "diag"
"714" -1.51432129184678 "boy" 0 "0" "1" "rural" "more6mths" 0.00860794736709526 "1" "0" -0.509796354187841 "no" "0" "269431b" "none"
"715" NA "boy" 0 "1" "1" "urban" "notAtAll" NA NA NA NA "no" "0" "101481a" NA
"717" -0.984237712449365 "boy" 1 "0" "1" "urban" "less6mths" -0.671148163776441 "0" "0" 0.0991174452476549 "no" "0" "269301a" "shcn"
"720" -1.26190053975277 "girl" -1 "1" "3" "urban" "more6mths" -1.35090427491998 "0" "1" -1.01722452038409 "no" "0" "269301d" "diag"
"721" -0.757059035564759 "boy" 2 "1" "1" "urban" "notAtAll" -0.671148163776441 "0" "1" -0.814253253905589 "no" "0" "153171c" "none"
"722" NA "boy" -2 "1" "1" "rural" "more6mths" NA NA NA NA "no" "0" "192551a" NA
"723" 0.757465476999281 "girl" 5 "0" "1" "rural" "more6mths" 0.00860794736709526 "1" "0" -0.915738887144838 "no" "0" "101351b" "diag"
"724" NA "girl" 0 "1" "1" "urban" "less6mths" 0.00860794736709526 "0" "0" -0.205339454470093 "no" "0" "187261b" "none"
"725" -1.26190053975277 "girl" 0 "0" "1" "urban" "more6mths" 0.824315280739339 "0" "1" -0.61128198742709 "yes" "0" "187261c" "shcn"
"726" 1.11085452993089 "boy" -1.66666666666667 "0" "1" "urban" "less6mths" 0.00860794736709526 "0" "0" -0.61128198742709 "no" "0" "152901a" "diag"
"727" -0.454154133051951 "girl" 7 "0" "1" "rural" "more6mths" 2.45572994748383 "1" "0" -0.00236818799159436 "no" "0" "192551a" "diag"
"728" 0.404076424067672 "girl" 3.75 "0" "1" "rural" "less6mths" 0.824315280739339 "1" "0" -1.22019578686259 "no" "0" "192551b" "shcn"
"729" 1.26230698118729 "girl" 2 "0" "1" "rural" "more6mths" 0.00860794736709526 "1" "0" -1.11871015362334 "no" "0" "159031d" "none"
"730" NA "girl" -6 "1" "3" "rural" "less6mths" NA "0" "0" -0.509796354187841 "no" "0" "192551b" "shcn"
"731" 1.3885173572343 "boy" 3 "0" "1" "urban" "less6mths" 0.00860794736709526 "1" "0" -1.11871015362334 "no" "0" "187261b" "none"
"733" -1.41335299100918 "boy" 4 "0" "1" "rural" "less6mths" -1.35090427491998 "0" "0" 1.82437321031489 "no" "0" "192551c" "diag"
"734" -1.13569016370577 "girl" 0 "0" "1" "rural" "notAtAll" 0.00860794736709526 "0" "0" -0.61128198742709 "no" "0" "192551b" "shcn"
"735" NA "girl" -6 "0" "1" "rural" "less6mths" -1.35090427491998 "1" "0" -0.61128198742709 "no" "0" "192551b" "diag"
"736" NA "boy" -5 "0" "3" "rural" "notAtAll" -1.35090427491998 "0" "1" NA "yes" "0" "192551b" "diag"
"737" 0.505044724905274 "girl" 0 "0" "1" "urban" "more6mths" 0.824315280739339 "1" "0" 0.302088711726153 "no" "0" "152901a" "shcn"
"738" -0.681332809936557 "boy" 0 "1" "1" "urban" "more6mths" -2.03066038606351 "0" "0" -1.62613831981958 "no" "0" "187261c" "none"
"739" NA "girl" 1 "1" "3" "urban" "less6mths" 0.144559169595803 "1" "0" -0.00236818799159436 "yes" "0" "187261c" "none"
"740" NA "boy" 1 "1" "1" "urban" NA -1.35090427491998 "0" "1" 2.33180137651114 "no" "0" "187261b" "none"
"741" NA "boy" 1 "0" "1" "urban" "more6mths" -1.35090427491998 "0" "0" -0.509796354187841 "no" "0" "187261a" "none"
"742" NA "boy" -1 "0" "1" "urban" "less6mths" NA NA NA NA "yes" "0" "269301d" NA
"743" 0.580770950533476 "girl" 0 "0" "1" "rural" "more6mths" 0.00860794736709526 "1" "0" 0.708031244683151 "no" "0" "156801" "none"
"744" NA "boy" -9 NA NA "rural" NA NA NA NA NA NA "0" "156801" NA
"745" NA "boy" -3 "0" "3" "rural" "notAtAll" -1.35090427491998 "0" "0" 0.302088711726153 "no" "0" "156801" NA
"746" 0.000203220717260574 "boy" -1 "1" "1" "rural" "less6mths" 1.64002261411158 "0" "1" -0.00236818799159436 "no" "0" "156801" "none"
"747" -0.428912057842551 "boy" 2 "0" "1" "rural" "less6mths" 0.00860794736709526 "0" "0" -0.306825087709342 "no" "0" "156801" "none"
"748" -1.26190053975277 "boy" -1 "0" "1" "rural" "more6mths" -1.35090427491998 "1" "0" 1.82437321031489 "no" "0" "156801" "shcn"
"750" 1.4137594324437 "boy" -1 "0" "1" "rural" "less6mths" 0.00860794736709526 "0" "0" -1.11871015362334 "no" "0" "156801" "diag"
"751" -0.126007155329743 "boy" 0 "0" "1" "rural" "more6mths" 0.00860794736709526 "0" "0" -0.712767620666339 "no" "0" "156801" "diag"
"752" 0.908917928255685 "boy" 2 "0" "1" "rural" "more6mths" -1.35090427491998 "0" "0" 1.4184306773579 "no" "0" "156801" "none"
"753" -1.26190053975277 "girl" 8.75 "0" "1" "urban" "less6mths" 1.64002261411158 "1" "0" 0.606545611443901 "no" "0" "269301c" "shcn"
"754" 0.378834348858271 "girl" 0 "0" "1" "urban" "more6mths" -1.35090427491998 "0" "0" 0.0991174452476549 "no" "0" "156801" "none"
"755" NA "boy" -3 "0" "1" "urban" "notAtAll" -0.671148163776441 "1" "0" 0.505059978204652 "no" "0" "269301d" "diag"
"756" -0.40366998263315 "boy" 8 NA "1" "urban" "more6mths" 0.00860794736709526 "0" "0" 2.33180137651114 "no" "0" "269301a" "diag"
"757" 0.782707552208682 "boy" 7 "0" "1" "urban" "more6mths" 0.824315280739339 "1" "0" 0.200603078486904 "no" "0" "269301b" "none"
"758" NA "girl" 1 "0" "1" "urban" "less6mths" NA NA NA NA "yes" "0" "269301e" NA
"759" -1.69101581831258 "girl" -1 "1" "1" "urban" "less6mths" -0.671148163776441 "0" "0" -0.915738887144838 "no" "0" "101481d" "none"
"760" 1.5652118837001 "boy" 8 "0" "1" "urban" "less6mths" 0.00860794736709526 "1" "0" 1.62140194383639 "no" "0" "101481c" "none"
"761" NA "boy" 0 "1" "1" "urban" "more6mths" 1.64002261411158 "1" "0" NA "yes" "0" "101481b" "none"
"762" -1.64053166789378 "boy" 4 "0" "1" "urban" "more6mths" 0.144559169595803 "0" "1" -0.915738887144838 "no" "0" "101481c" "none"
"764" NA "girl" 8 "0" "1" "urban" "more6mths" 2.45572994748383 "1" "0" -0.814253253905589 "no" "0" "101481a" "shcn"
"767" NA "boy" -4 "1" "1" "urban" "less6mths" NA NA NA NA "no" "0" "269301e" NA
"768" NA "girl" 1 "0" "3" "rural" "less6mths" 0.00860794736709526 "0" "0" -0.408310720948591 "no" "0" "136211b" "none"
"769" -0.277459606586147 "girl" 7 "0" "1" "rural" "more6mths" 0.824315280739339 "1" "0" 0.302088711726153 "no" "0" "136211b" "diag"
"770" 0.227381897601867 "boy" 8 "0" "1" "rural" "less6mths" 1.64002261411158 "0" "0" 0.708031244683151 "no" "0" "136211b" "diag"
"771" 1.26230698118729 "boy" 6 "0" "1" "rural" "less6mths" 0.144559169595803 "1" "0" 0.302088711726153 "no" "0" "180661b" "none"
"772" -0.580364509098955 "girl" 0 "0" "1" "rural" "less6mths" -0.671148163776441 "0" "0" 1.4184306773579 "no" "0" "180661b" "shcn"
"773" 1.26230698118729 "boy" 8 "0" "3" "rural" "more6mths" 0.824315280739339 "1" "0" -1.11871015362334 "no" "0" "180661a" "none"
"774" -0.0502809297015406 "boy" 0 "0" "3" "rural" "more6mths" 0.00860794736709526 "1" "0" -1.42316705334108 "no" "0" "180661a" "shcn"
"775" 0.252623972811267 "girl" 1 "0" "1" "urban" "more6mths" 0.00860794736709526 "1" "0" -0.00236818799159436 "no" "0" "114421e" "none"
"779" 1.13609660514029 "boy" -1 "0" "1" "urban" "more6mths" 1.64002261411158 "0" "0" 1.4184306773579 "no" "0" "197211a" "diag"
"780" 0.757465476999281 "boy" 3 "0" "3" "urban" "more6mths" 0.824315280739339 "1" "0" -0.814253253905589 "no" "0" "197211d" "none"
"782" 1.00988622909329 "girl" 0 "0" "1" "urban" "notAtAll" 0.00860794736709526 "1" "0" 0.708031244683151 "no" "0" "197211f" "none"
"783" NA "girl" 0 NA NA "urban" NA -0.535196941547734 "1" "0" -1.32168142010183 NA "0" "197211c" "none"
"784" NA "girl" 2 "1" "1" "urban" "more6mths" 0.00860794736709526 "1" "0" 1.82437321031489 "no" "0" "197211c" "none"
"785" 0.883675853046284 "boy" 0 "0" "1" "urban" "more6mths" 0.00860794736709526 "1" "0" -1.32168142010183 "no" "0" "197211c" "none"
"787" NA "boy" 5 "0" "1" "urban" "less6mths" 1.64002261411158 "0" "0" 0.302088711726153 "no" "0" "197211d" "none"
"788" 1.00988622909329 "girl" 0 "0" "1" "urban" "notAtAll" -0.671148163776441 "1" "0" 0.708031244683151 "no" "0" "197211f" "diag"
"789" NA "boy" 1 "0" NA "urban" "less6mths" NA NA NA NA "no" "0" "197211d" NA
"791" 1.06037037951209 "girl" 1 "0" "1" "urban" "less6mths" 0.00860794736709526 "1" "0" -0.915738887144838 "no" "0" "114421b" "diag"
"793" -0.580364509098955 "boy" -2 "1" "3" "urban" "notAtAll" 1.64002261411158 "1" "0" 2.33180137651114 "yes" "1" "269301d" "shcn"
"794" NA "girl" 0 "0" "1" "urban" "less6mths" 1.64002261411158 "1" "0" -0.205339454470093 "no" "1" "269301d" "diag"
"795" -2.3220676985476 "girl" -3.75 NA NA "urban" NA -1.35090427491998 "0" "0" -0.408310720948591 NA "0" "269301c" "none"
"796" NA "boy" 6 "0" "1" "urban" "less6mths" 0.144559169595803 "1" "0" -0.205339454470093 "no" "1" "269301e" "diag"
"797" -0.504638283470753 "boy" -3 "1" "3" "urban" "notAtAll" 0.144559169595803 "1" "0" 2.33180137651114 "yes" "1" "269301e" "diag"
"798" NA "girl" -3 "1" "1" "urban" "less6mths" NA NA NA NA "no" "0" "269301e" NA
"799" NA "girl" -6 NA NA "urban" NA NA NA NA NA NA "0" "269301e" NA
"800" 1.13609660514029 "boy" 9 "0" "1" "urban" "less6mths" 0.00860794736709526 "1" "0" 1.4184306773579 "no" "0" "269301b" "none"
"801" 0.505044724905274 "girl" 5 "0" "1" "urban" "notAtAll" 0.960266502968046 "0" "1" 0.403574344965403 "no" "0" "269301a" "none"
"802" NA "girl" -3 NA "1" "urban" "less6mths" NA NA NA NA "no" "0" "269301d" NA
"804" -0.630848659517756 "girl" 3 "0" "1" "rural" "more6mths" -0.671148163776441 "1" "0" -0.408310720948591 "no" "0" "192551a" "diag"
"805" NA "boy" -6 "0" "1" "rural" "less6mths" NA NA NA NA "no" "0" "192551b" NA
"806" 0.505044724905274 "girl" 4 "0" "1" "urban" "more6mths" 0.824315280739339 "1" "0" 0.708031244683151 "no" "0" "152901b" "none"
"807" 0.126413596764264 "girl" 3 "0" "1" "urban" "less6mths" 0.824315280739339 "1" "0" -0.205339454470093 "no" "0" "152901b" "none"
"808" NA "girl" 8 "0" "1" "rural" "less6mths" 0.00860794736709526 "0" "0" 0.505059978204652 "no" "0" "192551c" "diag"
"809" NA "girl" -6.66666666666667 "0" "3" "urban" "notAtAll" NA NA NA NA "no" "0" "152901a" NA
"811" NA "boy" 10 "0" "1" "urban" "more6mths" -0.671148163776441 "1" "0" -0.61128198742709 "no" "0" "187261a" "none"
"812" -0.100765080120342 "girl" -3 "1" "1" "rural" "more6mths" 0.144559169595803 "1" "0" 1.0124881444009 "no" "0" "136211a" "diag"
"814" NA "boy" 3 "0" "1" "rural" "more6mths" NA NA NA NA "no" "0" "123571c" NA
"815" -0.126007155329743 "boy" 0 "0" "1" "urban" "less6mths" 0.824315280739339 "1" "0" 0.302088711726153 "no" "0" "152901c" "none"
"816" NA "boy" -4 "0" "1" "urban" "less6mths" NA "0" "1" 0.708031244683151 "no" "0" "152901c" "diag"
"817" NA "boy" 8 "0" "1" "urban" "notAtAll" 0.00860794736709526 "0" "0" -1.62613831981958 "no" "0" "152901b" "none"
"819" -1.26190053975277 "girl" -6.66666666666667 "0" "1" "urban" "notAtAll" -1.35090427491998 "0" "1" -1.11871015362334 "no" "0" "152901a" "diag"
"820" NA "boy" -3 "0" "1" "urban" "more6mths" NA NA NA NA "no" "0" "187261b" NA
"821" -0.958995637239965 "girl" 4 "0" "1" "rural" "more6mths" -1.35090427491998 "1" "0" -1.11871015362334 "yes" "0" "192551c" "none"
"822" -1.38811091579978 "girl" 1 "0" "1" "rural" "notAtAll" 0.00860794736709526 "0" "0" -0.712767620666339 "no" "0" "192551c" "none"
"823" -0.176491305748544 "boy" 3 "0" "1" "rural" "less6mths" -1.35090427491998 "0" "0" 0.708031244683151 "no" "0" "136211a" "none"
"824" NA "girl" 4 "1" "1" "urban" "more6mths" 2.45572994748383 "1" "0" 1.0124881444009 "no" "0" "152901c" "none"
"825" 1.21182283076849 "girl" 3 "0" "1" "urban" "more6mths" 1.64002261411158 "1" "0" -0.408310720948591 "no" "0" "187261c" "none"
"826" NA "boy" -3 "0" "3" "rural" "notAtAll" NA NA NA NA "yes" "0" "136211a" NA
"827" 0.606013025742877 "boy" 6 "0" "1" "rural" "more6mths" -0.671148163776441 "0" "0" 1.82437321031489 "no" "0" "192551a" "shcn"
"828" 1.06037037951209 "girl" 7 "0" "1" "rural" "more6mths" 0.00860794736709526 "1" "0" -0.509796354187841 "no" "0" "192551a" "none"
"829" 1.13609660514029 "girl" 8 "0" "1" "rural" "more6mths" -0.671148163776441 "1" "0" -0.61128198742709 "no" "0" "192551b" "shcn"
"830" NA "girl" 2 "1" "3" "urban" "less6mths" NA NA NA NA "no" "0" "187261b" NA
"831" 0.505044724905274 "boy" 1 "0" "1" "rural" "less6mths" -0.671148163776441 "1" "0" 1.4184306773579 "no" "0" "136211a" "none"
"832" NA "girl" 10 "1" "1" "urban" "more6mths" 0.00860794736709526 "0" "0" -1.01722452038409 "no" "0" "187261a" "none"
"833" 1.13609660514029 "girl" 3.33333333333333 "0" "1" "urban" "less6mths" 0.00860794736709526 "1" "0" 1.4184306773579 "no" "0" "152901a" "none"
"834" 0.000203220717260574 "girl" 6 "0" "1" "rural" "less6mths" 1.64002261411158 "1" "0" 1.2154594108794 "no" "0" "192551a" "none"
"835" -0.555122433889554 "boy" -3 "0" "1" "urban" "notAtAll" -0.671148163776441 "0" "0" 0.911002511161649 "no" "0" "152901b" "shcn"
"836" NA "girl" 0 NA NA "urban" NA NA NA NA NA NA "0" "187261b" NA
"837" 0.757465476999281 "boy" 0 "1" "1" "urban" "less6mths" 0.00860794736709526 "0" "1" -0.61128198742709 "no" "0" "153031a" "diag"
"838" 0.505044724905274 "boy" 0 "0" "1" "urban" "more6mths" 0.824315280739339 "0" "0" 0.0991174452476549 "no" "0" "197211e" "none"
"839" 1.6661801845377 "girl" 3 "0" "1" "urban" "more6mths" 0.824315280739339 "1" "0" 0.505059978204652 "no" "0" "197211f" "diag"
"841" -0.201733380957944 "girl" 4 NA "1" "urban" "more6mths" 0.00860794736709526 "0" "0" -0.00236818799159436 "no" "0" "197211a" "diag"
"842" NA "girl" 5 "1" "1" "urban" "more6mths" 2.45572994748383 "0" "0" NA "no" "0" "152571c" "none"
"843" NA "girl" -5 "1" "1" "urban" "less6mths" NA NA NA NA "no" "0" "187301a" NA
"844" -1.51432129184678 "girl" 0 "0" "1" "rural" "notAtAll" 0.824315280739339 "0" "0" 0.302088711726153 "no" "0" "133811b" "none"
"845" -1.26190053975277 "girl" 1 "0" "1" "rural" "more6mths" 0.824315280739339 "1" "0" -0.205339454470093 "no" "0" "133811b" "shcn"
"847" NA "girl" 1 "0" "3" "rural" "less6mths" -0.671148163776441 "1" "1" -0.712767620666339 "yes" "0" "133811c" "none"
"848" 1.6661801845377 "boy" 0 "1" "1" "rural" "more6mths" 0.144559169595803 "0" "0" 1.4184306773579 "no" "0" "133811a" "none"
"849" -1.00947978765877 "boy" 3 "0" "1" "rural" "notAtAll" -0.671148163776441 "0" "0" 0.403574344965403 "no" "1" "161441" "diag"
"850" 0.505044724905274 "boy" -4 "0" "1" "rural" "less6mths" 0.824315280739339 "1" "0" -0.103853821230844 "no" "0" "133811a" "shcn"
"851" 0.429318499277072 "girl" 9 "0" "1" "rural" "more6mths" 0.824315280739339 "1" "0" -1.42316705334108 "no" "0" "133811c" "diag"
"853" NA "boy" 0 "1" "1" "urban" "more6mths" -0.671148163776441 "0" "1" -1.01722452038409 "no" "0" "152571a" "diag"
"854" NA "girl" -8 "1" "1" "urban" "more6mths" NA NA NA NA "no" "0" "152571b" NA
"855" NA "girl" -8 "0" "3" "rural" "less6mths" 0.00860794736709526 "0" "0" -0.408310720948591 "no" "1" "259781c" "shcn"
"856" -0.302701681795547 "boy" -1 "0" "1" "urban" "more6mths" -0.671148163776441 "0" "0" 2.73774390946814 "no" "0" "197211a" "none"
"857" 1.00988622909329 "boy" 7 "0" "1" "urban" "more6mths" -0.535196941547734 "1" "0" -0.814253253905589 "no" "0" "197211c" "none"
"858" 1.00988622909329 "boy" -1 "0" "1" "urban" "more6mths" -0.671148163776441 "1" "0" -1.52465268658033 "no" "0" "197211d" "shcn"
"859" 0.378834348858271 "girl" 3 "0" "1" "urban" "more6mths" 0.144559169595803 "1" "0" 2.73774390946814 "no" "0" "197211a" "diag"
"860" 1.4137594324437 "boy" 1 NA "1" "urban" "more6mths" 0.00860794736709526 "0" "0" 0.911002511161649 "no" "0" "152901c" "none"
"861" NA "boy" -1 "0" "1" "urban" "notAtAll" NA NA NA NA "no" "0" "197211e" NA
"862" 1.3127911316061 "boy" 7 "0" "1" "urban" "more6mths" 0.824315280739339 "1" "0" 0.302088711726153 "no" "0" "197211d" "none"
"863" 1.4390015076531 "girl" 5 "0" "1" "urban" "more6mths" 0.824315280739339 "1" "0" 1.4184306773579 "no" "0" "197211a" "diag"
"864" 1.26230698118729 "boy" 5 "0" "1" "urban" "less6mths" 0.824315280739339 "1" "0" -0.814253253905589 "no" "0" "197211c" "diag"
"865" 1.13609660514029 "boy" 1 "0" "1" "urban" "more6mths" 0.824315280739339 "1" "0" 1.62140194383639 "no" "0" "197211e" "diag"
"866" NA "girl" 9 "0" "3" "urban" "notAtAll" NA NA NA NA "no" "0" "112591a" NA
"867" 1.26230698118729 "boy" 5 "0" "1" "urban" "less6mths" 0.00860794736709526 "1" "0" 0.0991174452476549 "no" "0" "197211c" "diag"
"868" 0.631255100952277 "boy" 0 "0" "1" "urban" "more6mths" -0.671148163776441 "0" "0" 1.51991631059714 "no" "0" "197211e" "none"
"869" -0.731816960355358 "boy" 4 "0" "1" "rural" "notAtAll" 1.64002261411158 "1" "1" 2.73774390946814 "yes" "0" "161441" NA
"871" NA "girl" 7 "0" "1" "rural" "more6mths" 0.00860794736709526 "1" "0" NA "no" "0" "161441" "diag"
"872" -0.807543185983561 "boy" 6 "0" "1" "rural" "less6mths" -0.671148163776441 "0" "0" -0.00236818799159436 "yes" "0" "133811c" "diag"
"873" NA "boy" 0 "0" "1" "rural" "more6mths" NA NA NA NA "no" "0" "133811b" NA
"874" NA "boy" 0 "0" "1" "rural" "less6mths" 0.00860794736709526 "0" "0" -0.103853821230844 "no" "0" "133811a" "none"
"875" NA "girl" 2 "0" "1" "rural" "less6mths" -0.671148163776441 "0" "0" 1.62140194383639 "no" "0" "161441" "none"
"876" -0.858027336402362 "girl" 2 "0" "1" "rural" "notAtAll" 0.00860794736709526 "0" "0" -0.103853821230844 "no" "1" "161441" "none"
"877" -0.807543185983561 "boy" 3 NA NA "rural" NA -1.35090427491998 "1" "0" -0.814253253905589 NA "0" "161441" "diag"
"878" -0.757059035564759 "boy" 3 "0" "1" "rural" "more6mths" 0.824315280739339 "0" "0" -0.915738887144838 "no" "0" "133811c" "shcn"
"879" NA "girl" -2 NA "1" "rural" "notAtAll" 0.824315280739339 "1" "0" NA "no" "0" "133811b" "none"
"880" NA "boy" -2 "1" "1" "urban" "more6mths" NA NA NA NA "no" "0" "116191b" NA
"882" NA "boy" 3 "0" "1" "urban" "notAtAll" NA NA NA NA "no" "0" "153171c" NA
"884" 1.6661801845377 "girl" 0 "0" "1" "rural" "more6mths" 0.00860794736709526 "1" "0" 0.8095168779224 "no" "0" "159031d" "none"
"885" 0.252623972811267 "girl" 2 "0" "1" "urban" "less6mths" 0.144559169595803 "1" "0" 1.2154594108794 "yes" "0" "116191a" "none"
"886" 1.13609660514029 "girl" 1 "0" "1" "rural" "more6mths" 0.00860794736709526 "1" "0" 0.505059978204652 "no" "0" "159031e" "shcn"
"887" 0.757465476999281 "boy" 6 "0" "1" "urban" "more6mths" 0.00860794736709526 "1" "0" -1.01722452038409 "no" "0" "197211c" "diag"
"888" 0.73222340178988 "boy" 6 "0" "1" "urban" "more6mths" -0.671148163776441 "1" "0" 0.505059978204652 "no" "0" "197211a" "diag"
"889" 0.757465476999281 "girl" 5 "0" "1" "rural" "more6mths" 0.00860794736709526 "0" "0" -0.306825087709342 "no" "0" "136211b" "diag"
"891" 1.00988622909329 "girl" 2 "0" "1" "urban" "notAtAll" 0.00860794736709526 "1" "0" NA "no" "1" "152901b" "diag"
"892" NA "girl" -2 "1" "1" "rural" "more6mths" NA NA NA NA "no" "0" "136211b" NA
"893" 0.35359227364887 "boy" 10 "0" "1" "rural" "more6mths" 0.00860794736709526 "0" "0" 0.302088711726153 "no" "0" "192551c" "diag"
"894" -0.479396208261352 "boy" 7 "0" "1" "rural" "notAtAll" 0.824315280739339 "0" "0" 1.4184306773579 "no" "0" "136211b" "shcn"
"895" NA "boy" -3 "0" "1" "urban" "more6mths" NA "0" "1" NA "yes" "0" "187261a" "diag"
"896" 0.757465476999281 "boy" 0 "0" "1" "rural" "less6mths" -0.671148163776441 "1" "0" 1.62140194383639 "no" "0" "192551a" "shcn"
"897" 0.000203220717260574 "girl" 5 "0" "1" "rural" "more6mths" 0.00860794736709526 "0" "0" 2.73774390946814 "no" "0" "136211a" "none"
"898" -0.126007155329743 "boy" 0 "0" "1" "urban" "less6mths" 0.00860794736709526 "1" "0" -0.814253253905589 "no" "0" "187261b" "diag"
"899" NA "boy" 0 "1" "1" "urban" "more6mths" NA NA NA NA "no" "0" "187261c" NA
"901" -1.43859506621858 "boy" 2 "0" "1" "rural" "less6mths" -2.03066038606351 "1" "0" NA "no" "0" "192551c" "shcn"
"902" 0.252623972811267 "girl" 0 NA "1" "urban" "more6mths" 0.144559169595803 "1" "0" -1.11871015362334 "no" "0" "187261a" "none"
"903" 0.151655671973665 "boy" 0 "0" "1" "rural" "more6mths" 0.824315280739339 "1" "0" 1.4184306773579 "no" "0" "180661b" "diag"
"904" NA "girl" 3 "0" "1" "rural" "notAtAll" 0.00860794736709526 "0" "0" -0.205339454470093 "no" "0" "180661b" "none"
"905" -1.00947978765877 "girl" 0 "0" "1" "rural" "notAtAll" -1.35090427491998 "1" "0" -0.205339454470093 "no" "0" "180661a" "shcn"
"906" -1.00947978765877 "boy" 1 "0" "1" "rural" "less6mths" -0.671148163776441 "0" "0" 0.505059978204652 "no" "0" "133811c" "none"
"907" 0.252623972811267 "boy" 3 "0" "1" "rural" "notAtAll" 0.144559169595803 "1" "0" -1.11871015362334 "no" "0" "104941a" "diag"
"908" -0.580364509098955 "girl" 1 "0" "1" "rural" "more6mths" -0.671148163776441 "1" "0" -1.62613831981958 "no" "0" "123441" "shcn"
"909" -0.0502809297015406 "boy" 1 "0" "1" "rural" "more6mths" 0.824315280739339 "1" "0" 0.0991174452476549 "no" "0" "123441" "diag"
"910" 0.0759294463454628 "girl" -1 "0" "1" "rural" "more6mths" -0.671148163776441 "1" "0" 0.200603078486904 "no" "0" "123571b" "none"
"911" -1.51432129184678 "girl" -5 "0" "1" "rural" "less6mths" 1.64002261411158 "0" "1" 0.302088711726153 "no" "0" "123441" "diag"
"912" -0.151249230539143 "girl" 2 "0" "1" "rural" "notAtAll" 0.00860794736709526 "1" "0" 0.505059978204652 "no" "0" "123571c" "none"
"913" NA "boy" 1 "0" "1" "rural" "less6mths" 0.824315280739339 "0" "0" 0.708031244683151 "no" "0" "123571c" "diag"
"914" NA "boy" -2 "0" "1" "rural" "notAtAll" NA NA NA NA "no" "0" "123571c" NA
"915" NA "girl" 1 "0" "1" "rural" "more6mths" 0.00860794736709526 "1" "0" 1.0124881444009 "no" "0" "123571c" "diag"
"916" 1.26230698118729 "boy" 5 "0" "1" "urban" "more6mths" 0.824315280739339 "1" "0" -1.22019578686259 "no" "0" "152571b" "none"
"917" 0.858433777836884 "boy" 5 "0" "1" "urban" "more6mths" 0.824315280739339 "1" "0" -1.42316705334108 "no" "0" "152571b" "diag"
"918" 0.505044724905274 "boy" 3 "0" "1" "urban" "more6mths" 0.00860794736709526 "0" "0" -0.814253253905589 "no" "0" "152571b" "diag"
"923" -0.151249230539143 "girl" 4 "0" "1" "urban" "less6mths" 0.144559169595803 "0" "0" -0.712767620666339 "yes" "0" "113791c" "none"
"924" NA "boy" -2 "1" "1" "urban" "notAtAll" NA NA NA NA "no" "0" "113791a" NA
"925" NA "boy" -3.75 NA NA "urban" "notAtAll" NA NA NA NA "yes" "0" "113791b" NA
"926" NA "boy" -1.25 "1" "1" "urban" "more6mths" -0.671148163776441 "0" "0" -1.22019578686259 NA "0" "113791b" "diag"
"927" NA "girl" -4 "0" "1" "rural" "less6mths" 2.45572994748383 "0" "0" 0.0991174452476549 "no" "0" "131681b" "diag"
"928" -0.807543185983561 "boy" 5 "0" "1" "rural" "less6mths" -0.535196941547734 "1" "0" -0.509796354187841 "no" "0" "131681a" "none"
"929" -0.277459606586147 "girl" -8 "0" "1" "rural" "less6mths" -0.671148163776441 "1" "0" -1.11871015362334 "no" "0" "131681a" "shcn"
"930" 1.5652118837001 "girl" 7 "0" "1" "rural" "less6mths" 0.824315280739339 "1" "0" 1.62140194383639 "no" "0" "131681b" "diag"
"931" -1.18617431412457 "boy" 1 "0" "1" "rural" "notAtAll" -0.671148163776441 "0" "0" -0.103853821230844 "no" "0" "131681a" "diag"
"932" -0.327943757004948 "boy" 0 "0" "1" "rural" "less6mths" -1.35090427491998 "1" "0" 0.505059978204652 "no" "0" "131681b" "none"
"933" 0.883675853046284 "girl" 0 "0" "1" "rural" "more6mths" 1.64002261411158 "1" "0" 0.0991174452476549 "no" "0" "131681b" "none"
"934" 1.3127911316061 "girl" 2 "0" "1" "rural" "less6mths" 0.00860794736709526 "1" "0" -0.408310720948591 "no" "0" "131681b" "none"
"935" NA "girl" -4 "0" "1" "rural" "less6mths" 2.45572994748383 "0" "0" 0.0991174452476549 "no" "0" "131681a" "diag"
"936" -0.681332809936557 "girl" -6 "1" "1" "rural" "less6mths" -0.671148163776441 "1" "0" -0.814253253905589 "no" "0" "131681a" "none"
"937" 1.13609660514029 "boy" 1 "0" "1" "rural" "more6mths" 0.00860794736709526 "1" "0" -0.509796354187841 "no" "0" "131681b" "none"
"938" 0.35359227364887 "girl" 0 "0" "1" "rural" "more6mths" 0.00860794736709526 "0" "0" -0.408310720948591 "no" "0" "106151a" "none"
"939" 1.00988622909329 "boy" 4 "0" "1" "rural" "notAtAll" -2.03066038606351 "1" "0" 0.708031244683151 "no" "0" "106151b" "none"
"940" NA "boy" 0 "0" "1" "rural" "less6mths" NA NA NA NA "no" "0" "106151c" NA
"941" -0.555122433889554 "girl" 5 "0" "1" "rural" "notAtAll" 0.824315280739339 "1" "1" 1.82437321031489 "no" "0" "180531" "diag"
"942" -0.454154133051951 "girl" 4 "0" "1" "rural" "notAtAll" 1.64002261411158 "0" "0" 0.911002511161649 "no" "0" "180531" "none"
"943" NA "boy" -8 "0" "1" "rural" "notAtAll" NA NA NA NA "no" "0" "180531" NA
"944" NA "girl" -4 "1" "1" "rural" "less6mths" NA NA NA NA "no" "0" "180531" NA
"945" NA "girl" -2 "1" "1" "rural" "notAtAll" NA NA NA NA "yes" "0" "106151d" NA
"946" 0.782707552208682 "girl" 8 "0" "1" "rural" "more6mths" 1.64002261411158 "1" "0" 2.73774390946814 "yes" "0" "180531" "shcn"
"947" NA "boy" -3 "1" "1" "rural" "more6mths" -0.671148163776441 "0" "0" -0.408310720948591 "no" "1" "180531" "diag"
"948" -1.00947978765877 "boy" 7 "0" "1" "rural" "more6mths" -1.35090427491998 "0" "0" 0.0991174452476549 "no" "0" "180531" "none"
"949" 0.126413596764264 "boy" 2 "0" "1" "rural" "less6mths" -2.03066038606351 "1" "0" -0.408310720948591 "no" "0" "106151a" "none"
"950" 1.13609660514029 "boy" 10 "0" "1" "rural" "more6mths" 0.824315280739339 "0" "0" 1.4184306773579 "no" "0" "106151b" "none"
"951" 0.151655671973665 "girl" 0 "0" NA "rural" "notAtAll" 0.00860794736709526 "1" "1" -1.93059521953733 "no" "0" "106151b" "shcn"
"953" NA "girl" 7 "0" "1" "rural" "less6mths" -0.671148163776441 "1" "0" 2.33180137651114 "no" "0" "180531" "none"
"954" -0.883269411611763 "girl" -7 "0" "3" "rural" "less6mths" 0.00860794736709526 "1" "0" 1.0124881444009 "no" "0" "106151c" "none"
"955" NA "boy" -4 "1" "1" "rural" "more6mths" NA NA NA NA "no" "0" "180531" NA
"956" 1.5904539589095 "girl" 10 "0" "1" "rural" "less6mths" 0.00860794736709526 "0" "0" 2.73774390946814 "no" "0" "180531" "none"
"957" -0.731816960355358 "girl" -4 "0" "1" "rural" "notAtAll" 0.00860794736709526 "0" "1" 0.200603078486904 "yes" "0" "180531" "diag"
"958" NA "girl" -1 "1" "1" "rural" "more6mths" -0.671148163776441 "0" "0" -0.408310720948591 "no" "1" "180531" "diag"
"959" NA "boy" 4 "0" "1" "rural" "more6mths" NA NA NA NA "no" "0" "106151b" NA
"960" NA "girl" -7 "1" "1" "urban" "more6mths" NA NA NA NA "yes" "0" "114421a" NA
"961" NA "boy" 0 "0" "1" "urban" "more6mths" NA NA NA NA "no" "0" "197211e" NA
"962" -0.02503885449214 "girl" -1 NA "1" "rural" "less6mths" 0.144559169595803 "1" "0" 0.302088711726153 "no" "0" "131681b" "diag"
"963" -0.176491305748544 "boy" -2 "0" "1" "rural" "less6mths" -0.671148163776441 "0" "0" -0.103853821230844 "no" "0" "131681a" "none"
"964" 1.00988622909329 "girl" -1 "0" "1" "rural" "more6mths" 0.00860794736709526 "0" "0" -0.306825087709342 "no" "0" "131681b" "diag"
"971" 0.530286800114675 "boy" 0 "0" "1" "rural" "more6mths" 0.960266502968046 "1" "0" 0.505059978204652 "no" "0" "133811a" "diag"
"972" NA "boy" 0 "1" "1" "rural" "less6mths" 0.00860794736709526 "1" "0" -0.712767620666339 "no" "1" "106151d" "diag"
"974" -0.656090734727157 "girl" 1 "1" "1" "rural" "more6mths" 0.00860794736709526 "1" "0" -0.61128198742709 "no" "0" "247641a" "diag"
"975" 0.959402078674486 "boy" 7 "0" "1" "rural" "more6mths" 0.144559169595803 "1" "0" -0.205339454470093 "no" "0" "247641a" "none"
"976" -1.33762676538097 "boy" 2 "0" "1" "rural" "more6mths" 0.00860794736709526 "0" "0" 1.51991631059714 "no" "0" "247641b" "none"
"978" -0.706574885145958 "girl" 6 "1" "1" "rural" "more6mths" 0.00860794736709526 "0" "1" 0.403574344965403 "no" "0" "247641a" "diag"
"979" NA "boy" 0 "1" "1" "rural" "less6mths" 0.00860794736709526 "1" "0" -0.61128198742709 "no" "1" "106151a" "diag"
"980" -0.327943757004948 "girl" 9 "1" "1" "rural" "less6mths" 0.824315280739339 "1" "0" -0.509796354187841 "no" "0" "247641a" "shcn"
"981" NA "girl" 4 "0" "1" "rural" "more6mths" 1.64002261411158 "0" "0" 1.82437321031489 "no" "0" "123901" "none"
"982" NA "boy" 0 "1" "1" "rural" "more6mths" NA NA NA NA "no" "0" "123901" NA
"983" -0.454154133051951 "girl" 6 "0" "1" "rural" "less6mths" 0.00860794736709526 "1" "0" 0.505059978204652 "no" "0" "123901" "none"
"985" NA "girl" -4 "1" "1" "rural" "less6mths" 0.824315280739339 "0" "0" -0.509796354187841 "no" "0" "123441" "none"
"986" NA "girl" 0 "0" "1" "rural" "less6mths" NA NA NA NA "no" "0" "259781d" NA
"987" 0.0254452959266616 "girl" 10 "0" "3" "rural" "less6mths" 0.824315280739339 "0" "0" 1.62140194383639 "no" "0" "259781c" "none"
"988" -0.984237712449365 "girl" 3 "0" "3" "rural" "less6mths" 0.00860794736709526 "1" "0" -1.42316705334108 "no" "0" "259781d" "diag"
"989" 0.505044724905274 "boy" 6 "0" "1" "rural" "more6mths" -0.671148163776441 "1" "0" -0.205339454470093 "no" "0" "259781a" "none"
"990" -0.176491305748544 "girl" 5 "0" "1" "rural" "more6mths" -0.671148163776441 "0" "0" 1.0124881444009 "no" "0" "259781d" "diag"
"991" -0.226975456167345 "boy" -2 NA NA "rural" NA 0.824315280739339 "0" "0" -0.61128198742709 NA "0" "259781a" "shcn"
"992" -1.00947978765877 "boy" 4 "0" "1" "rural" "notAtAll" 0.824315280739339 "0" "1" -0.814253253905589 "no" "0" "259781b" "none"
"996" NA "girl" 6 "1" "1" "urban" "less6mths" NA NA NA NA "no" "0" "112591a" NA
"997" NA "boy" 3 "0" "1" "urban" "less6mths" 0.824315280739339 "1" "0" -0.408310720948591 "yes" "0" "112591c" "shcn"
"998" NA "girl" -1 "0" "3" "urban" "notAtAll" NA NA NA NA "yes" "0" "112591b" NA
"999" NA "boy" 6 "1" "1" "urban" "more6mths" NA NA NA NA "no" "0" "112591a" NA
"1000" -1.56480544226558 "boy" 1 "0" "3" "urban" "less6mths" -2.03066038606351 "0" "0" NA "no" "0" "112591c" "shcn"
"1001" -0.858027336402362 "girl" -2 "0" "1" "urban" "more6mths" 0.00860794736709526 "0" "1" 1.51991631059714 "no" "0" "112591b" "diag"
"1002" NA "girl" -5 "1" "1" "urban" "less6mths" -0.671148163776441 "0" "0" -1.52465268658033 "no" "0" "112591a" "none"
"1003" 1.3127911316061 "boy" 3 "0" "1" "urban" "notAtAll" 0.00860794736709526 "0" "0" -0.509796354187841 "yes" "0" "112591b" "none"
"1004" NA "girl" -2 "1" "1" "urban" "less6mths" 0.824315280739339 "1" "1" 1.51991631059714 "yes" "0" "112591c" NA
"1005" NA "girl" -4 "1" "3" "urban" "less6mths" NA NA NA NA "no" "0" "112591b" NA
"1006" 1.26230698118729 "boy" -1 "0" "1" "rural" "more6mths" -2.03066038606351 "0" "1" 1.82437321031489 "no" "0" "123601a" "diag"
"1007" 1.81763263579411 "girl" 2 "0" "1" "rural" "less6mths" -1.35090427491998 "1" "0" 1.92585884355414 "no" "0" "123601a" "none"
"1008" 0.202139822392466 "boy" 1 "0" "1" "rural" "more6mths" 0.00860794736709526 "1" "0" 0.0991174452476549 "no" "0" "251721d" "none"
"1009" -0.555122433889554 "girl" 5 "0" "1" "rural" "more6mths" 0.00860794736709526 "1" "0" 0.0991174452476549 "no" "0" "251721a" "none"
"1010" -0.454154133051951 "girl" 2 "0" "3" "rural" "less6mths" -0.671148163776441 "1" "0" 1.4184306773579 "no" "0" "251721d" "none"
"1011" NA "boy" 4 "0" "1" "rural" "more6mths" 0.00860794736709526 "1" "0" -1.72762395305883 "no" "0" "251721d" "shcn"
"1012" NA "boy" 5 "0" "1" "rural" "more6mths" -0.671148163776441 "1" "0" -0.712767620666339 "no" "0" "251721b" "none"
"1013" -0.605606584308355 "boy" 0 "0" "1" "rural" "notAtAll" 0.00860794736709526 "0" "0" -0.61128198742709 "no" "0" "251721a" "shcn"
"1014" -0.580364509098955 "girl" 3 "0" "1" "rural" "more6mths" 0.00860794736709526 "0" "1" 0.606545611443901 "no" "0" "251721b" "none"
"1015" 0.757465476999281 "boy" -1 "0" "1" "rural" "less6mths" -0.671148163776441 "0" "0" 1.4184306773579 "no" "0" "251721c" "none"
"1016" 0.782707552208682 "boy" -1.25 "0" "1" "rural" "more6mths" 0.00860794736709526 "1" "0" 0.302088711726153 "no" "0" "251721c" "none"
"1017" 1.13609660514029 "girl" 3 "0" "1" "rural" "less6mths" 0.144559169595803 "1" "0" -0.61128198742709 "no" "0" "251721c" "diag"
"1018" 0.883675853046284 "boy" 1 "0" "1" "rural" "more6mths" 0.00860794736709526 "1" "0" 0.505059978204652 "no" "0" "251721c" "shcn"
"1019" 0.176897747183066 "boy" 2 "0" "1" "rural" "more6mths" 0.824315280739339 "0" "0" 1.62140194383639 "no" "0" "251721c" "none"
"1020" -2.3220676985476 "boy" -3 "1" "1" "rural" "more6mths" -2.03066038606351 "0" "0" 0.708031244683151 "no" "0" "251721b" "none"
"1021" NA "boy" -3 "0" "1" "rural" "less6mths" -0.671148163776441 "0" "0" 0.708031244683151 "no" "0" "251721d" NA
"1022" NA "boy" -1 "0" "1" "rural" "notAtAll" NA NA NA NA "no" "0" "251721c" NA
"1023" 1.5147277332813 "girl" 2 "0" "1" "rural" NA 0.824315280739339 "0" "0" -0.915738887144838 "no" "0" "251721d" "none"
"1024" NA "boy" 2 "0" "1" "rural" "less6mths" NA NA NA NA "no" "0" "251721a" NA
"1025" 1.00988622909329 "boy" 0 "0" "1" "rural" "less6mths" -0.671148163776441 "1" "0" 2.33180137651114 "no" "0" "251721d" "none"
"1026" NA "girl" -2 "1" "1" "rural" "less6mths" NA NA NA NA "no" "0" "251721c" NA
"1027" NA "boy" -5 "0" "3" "rural" "notAtAll" NA NA NA NA "no" "0" "186061a" NA
"1028" NA "girl" 0 "0" "1" "rural" "notAtAll" NA NA NA NA "no" "0" "251721c" NA
"1029" -0.555122433889554 "girl" 1 "0" "1" "rural" "notAtAll" -0.671148163776441 "0" "0" 0.708031244683151 "no" "0" "251721d" "none"
"1030" -0.201733380957944 "girl" 1 "0" "1" "rural" "less6mths" 0.00860794736709526 "0" "1" 0.302088711726153 "no" "0" "251721a" "none"
"1032" NA "girl" 5 "0" "1" "rural" "less6mths" 1.64002261411158 "1" "0" -0.103853821230844 "no" "0" "251721c" "diag"
"1033" -1.71625789352198 "girl" 0 "0" "1" "rural" "notAtAll" -2.03066038606351 "0" "0" -0.306825087709342 "no" "0" "251721a" "none"
"1034" -0.378427907423749 "girl" 0 "0" "1" "rural" "more6mths" 0.00860794736709526 "0" "0" -0.408310720948591 "no" "0" "251721b" "none"
"1036" 0.73222340178988 "boy" 6 "0" "1" "rural" "notAtAll" -2.03066038606351 "0" "0" 0.505059978204652 "no" "0" "251721b" "none"
"1037" 1.00988622909329 "boy" 0 "0" "1" "rural" "less6mths" -1.35090427491998 "1" "0" 0.708031244683151 "no" "0" "251721a" "none"
"1038" -1.26190053975277 "girl" 2 "0" "1" "rural" "notAtAll" -0.671148163776441 "1" "1" -1.01722452038409 "no" "0" "251721c" "none"
"1039" NA "boy" -5 "0" "1" "rural" "notAtAll" NA NA NA NA "no" "0" "251721c" NA
"1040" 0.530286800114675 "girl" 6 "0" "1" "rural" "more6mths" 0.00860794736709526 "1" "0" -0.61128198742709 "no" "0" "259781c" "none"
"1041" -0.428912057842551 "girl" 8 "0" "1" "rural" "more6mths" 0.00860794736709526 "1" "0" -0.712767620666339 "no" "0" "259781d" "diag"
"1044" NA "boy" -6 "0" "3" "urban" "notAtAll" NA NA NA NA "no" "0" "113351c" NA
"1046" 0.631255100952277 "boy" 6 NA "1" "urban" "more6mths" 0.00860794736709526 "1" "0" -0.509796354187841 "no" "0" "113351b" "diag"
"1049" NA "girl" -5 "1" "1" "urban" "less6mths" 0.00860794736709526 "1" "0" NA "no" "0" "113351b" "none"
"1052" -0.656090734727157 "boy" -6 "1" "1" "urban" "notAtAll" 0.00860794736709526 "0" "0" NA "yes" "0" "113351b" "diag"
"1053" 0.000203220717260574 "girl" -1 "0" "1" "urban" "more6mths" 0.824315280739339 "1" "0" -0.712767620666339 "no" "0" "113351b" "diag"
"1055" 0.378834348858271 "girl" 8 NA "1" "urban" "more6mths" -0.671148163776441 "1" "0" -0.408310720948591 "no" "0" "113791c" "diag"
"1059" NA "girl" 0 "0" "1" "urban" "less6mths" NA NA NA NA "yes" "0" "113791a" NA
"1060" -0.0502809297015406 "girl" -3 "0" "1" "rural" "less6mths" 0.00860794736709526 "0" "0" 0.302088711726153 "no" "0" "259781a" "diag"
"1061" -1.11044808849637 "girl" -1 "0" "1" "rural" "notAtAll" -0.671148163776441 "0" "0" -0.408310720948591 "no" "0" "259781b" "diag"
"1062" -0.832785261192961 "girl" 1 "0" "1" "rural" "less6mths" -0.671148163776441 "0" "0" 0.0991174452476549 "no" "0" "259781b" "diag"
"1063" -1.43859506621858 "boy" 0 "0" "1" "rural" "less6mths" -0.671148163776441 "0" "0" 1.62140194383639 "no" "0" "259781a" "diag"
"1064" -0.302701681795547 "boy" 0 "0" "1" "urban" "less6mths" -0.671148163776441 "0" "0" -0.61128198742709 "no" "0" "109911b" "none"
"1065" NA "girl" 0 "0" "1" "rural" "more6mths" 1.64002261411158 "0" "0" NA "yes" "0" "259781d" "none"
"1066" NA "girl" -4 "0" "3" "rural" "more6mths" NA NA NA NA "no" "0" "259781b" NA
"1067" NA "girl" -2 "0" "1" "rural" "more6mths" 0.00860794736709526 "0" "1" -0.915738887144838 "no" "0" "259781c" "diag"
"1068" NA "boy" -1 NA "1" "rural" NA NA NA NA NA "no" "0" "259781d" NA
"1069" -1.66577374310318 "girl" -4 "0" "1" "rural" "notAtAll" 0.00860794736709526 "0" "0" -1.01722452038409 "no" "0" "259781c" "shcn"
"1070" NA "girl" 0 "1" "1" "rural" "less6mths" NA NA NA NA "no" "0" "259781d" NA
"1071" NA "boy" -4 "1" "1" "rural" "less6mths" -0.671148163776441 "0" "0" NA "no" "0" "259781c" "none"
"1072" NA "girl" -6 NA NA "rural" NA NA NA NA NA NA "0" "259781b" NA
"1073" 1.5652118837001 "boy" 3 "0" "1" "rural" "more6mths" 0.824315280739339 "0" "0" 1.2154594108794 "no" "0" "259781b" "none"
"1074" 0.883675853046284 "girl" 1 "0" "1" "rural" "less6mths" 0.00860794736709526 "0" "0" -0.408310720948591 "no" "0" "259781b" "diag"
"1075" NA "boy" 8 NA NA "rural" NA 1.64002261411158 "0" "0" -0.205339454470093 NA "0" "259781b" "none"
"1076" NA "girl" -9 "0" "1" "rural" "less6mths" NA NA NA NA "no" "0" "114851a" NA
"1077" NA "girl" 2 "0" "1" "rural" "notAtAll" 2.45572994748383 "0" "0" 0.911002511161649 "no" "0" "259781b" "diag"
"1078" NA "girl" -4 "1" "1" "rural" "less6mths" NA NA NA NA "no" "0" "259781d" NA
"1079" NA "boy" 0 "0" "1" "rural" "less6mths" NA NA NA NA "yes" "0" "114851b" NA
"1080" NA "girl" -3 "0" "1" "rural" "less6mths" 0.824315280739339 "0" "0" -0.61128198742709 "no" "0" "123441" NA
"1085" 0.782707552208682 "girl" 10 "0" "1" "rural" "more6mths" 0.00860794736709526 "1" "0" 0.200603078486904 "no" "0" "114851a" "none"
"1086" 0.101171521554863 "girl" 1 "1" "1" "rural" "more6mths" -2.03066038606351 "0" "0" -0.408310720948591 "no" "0" "104511b" "diag"
"1088" NA "boy" 1 "0" "1" "rural" "more6mths" 0.00860794736709526 "0" "0" 0.302088711726153 "no" "0" "114851b" "diag"
"1092" -0.126007155329743 "boy" 2 "0" "1" "rural" "more6mths" 0.144559169595803 "1" "0" 0.0991174452476549 "no" "0" "114851a" "diag"
"1096" 1.3127911316061 "girl" 9 "0" "3" "urban" "more6mths" 2.45572994748383 "1" "0" NA "no" "1" "109911d" "diag"
"1097" 0.505044724905274 "girl" 6 "0" "1" "urban" "more6mths" 0.144559169595803 "1" "0" 0.505059978204652 "no" "0" "109911b" "diag"
"1098" NA "boy" 1 "0" "1" "urban" "less6mths" NA NA NA NA "no" "0" "109911a" NA
"1099" 0.757465476999281 "girl" 10 "0" "1" "urban" "notAtAll" 0.824315280739339 "1" "0" 0.200603078486904 "no" "0" "109911d" "none"
"1100" 0.126413596764264 "boy" 4 "0" "1" "rural" "more6mths" -0.671148163776441 "1" "0" -0.408310720948591 "no" "0" "114851c" "none"
"1101" NA "girl" 2 "0" "1" "rural" "notAtAll" 1.64002261411158 "0" "0" -0.814253253905589 "no" "0" "123871" "none"
"1102" 0.858433777836884 "boy" 0 "0" "1" "rural" "less6mths" 0.00860794736709526 "1" "0" -0.205339454470093 "no" "0" "123871" "diag"
"1104" NA "boy" -3 "0" "1" "rural" "more6mths" -0.671148163776441 "1" "1" -0.408310720948591 "no" "0" "123741" "diag"
"1105" -1.56480544226558 "girl" 1 "0" "1" "rural" "more6mths" 0.00860794736709526 "1" "0" -0.205339454470093 "no" "0" "123741" "none"
"1106" 1.16133868034969 "boy" -1 "0" "1" "rural" "less6mths" -0.671148163776441 "1" "0" 0.708031244683151 "no" "0" "123741" "none"
"1107" NA "girl" 6 "0" "1" "rural" "less6mths" NA NA NA NA "no" "0" "123741" NA
"1108" -1.08520601328697 "girl" -3 "1" "1" "rural" "more6mths" -0.671148163776441 "0" "0" -1.42316705334108 "no" "0" "123871" "diag"
"1109" 0.252623972811267 "boy" -7 "0" NA "rural" NA 0.824315280739339 "0" "0" 2.73774390946814 "no" "0" "123741" "shcn"
"1110" NA "boy" 4 "0" "1" "rural" "less6mths" 0.00860794736709526 "1" "0" 0.8095168779224 "no" "0" "123871" "shcn"
"1111" -0.126007155329743 "girl" 5 "0" "1" "rural" "more6mths" 0.00860794736709526 "1" "0" -0.205339454470093 "no" "0" "123741" "none"
"1112" -0.40366998263315 "boy" 1 "0" "3" "rural" "less6mths" -0.671148163776441 "0" "0" -1.11871015362334 "no" "0" "114851a" "shcn"
"1113" -0.706574885145958 "girl" 2 "0" "1" "rural" "more6mths" -2.03066038606351 "0" "0" -0.509796354187841 "no" "0" "114851a" "none"
"1114" -1.99392072082539 "girl" 0 "0" "3" "rural" "notAtAll" 0.144559169595803 "0" "1" -0.00236818799159436 "no" "0" "114851b" "diag"
"1115" 1.6661801845377 "girl" 6 "0" "1" "rural" "more6mths" 0.144559169595803 "1" "0" 0.0991174452476549 "no" "0" "114851c" "none"
"1116" 0.126413596764264 "boy" 7 "0" "1" "rural" "more6mths" -1.35090427491998 "1" "0" -0.205339454470093 "no" "0" "114851c" "none"
"1117" 0.0254452959266616 "girl" 2 "0" "3" "rural" "less6mths" -1.35090427491998 "1" "0" -0.408310720948591 "no" "0" "114851a" "diag"
"1118" -1.84246826956899 "girl" -1 "0" "1" "rural" "notAtAll" 0.824315280739339 "1" "0" -0.814253253905589 "no" "0" "114851a" "none"
"1119" 0.757465476999281 "girl" 8 "0" "1" "rural" "less6mths" -0.671148163776441 "1" "0" -0.915738887144838 "no" "0" "114851a" "diag"
"1120" 0.606013025742877 "girl" 6 "0" "1" "rural" "more6mths" 0.824315280739339 "1" "0" 1.51991631059714 "no" "0" "114851a" "none"
"1121" -1.11044808849637 "boy" -3 "0" "1" "rural" "notAtAll" -2.03066038606351 "0" "1" -0.509796354187841 "yes" "0" "114851a" "diag"
"1123" 1.06037037951209 "boy" 4 "0" "1" "urban" "more6mths" 0.00860794736709526 "1" "0" -0.408310720948591 "no" "0" "109911b" "diag"
"1125" -0.555122433889554 "girl" 1 "0" "1" "urban" "less6mths" 0.00860794736709526 "1" "0" NA "no" "0" "109911b" "none"
"1126" 0.126413596764264 "girl" 8 "0" "3" "rural" "less6mths" 0.00860794736709526 "1" "0" -1.52465268658033 "no" "0" "114851a" "diag"
"1127" 1.5652118837001 "girl" 1 "0" "1" "rural" "more6mths" 0.00860794736709526 "1" "0" -0.408310720948591 "no" "0" "114851b" "none"
"1128" 0.757465476999281 "boy" -2 "0" "1" "rural" "less6mths" 0.144559169595803 "0" "0" -0.306825087709342 "no" "0" "104811a" "shcn"
"1129" 0.505044724905274 "girl" -2 "0" "1" "rural" "more6mths" 0.824315280739339 "1" "0" 0.708031244683151 "no" "0" "114851b" "shcn"
"1131" NA "boy" 0 "0" "1" "rural" "more6mths" 0.824315280739339 "1" "0" 0.708031244683151 "no" "0" "104811c" "none"
"1132" -1.00947978765877 "girl" -3 "0" "1" "rural" "more6mths" 0.824315280739339 "1" "0" -0.61128198742709 "no" "0" "104811c" "diag"
"1133" NA "boy" -3 "0" "1" "rural" "notAtAll" NA NA NA NA "no" "0" "104811b" NA
"1134" NA "girl" 4 "0" "1" "rural" "more6mths" 0.00860794736709526 "1" "0" 1.82437321031489 "no" "0" "114851c" "none"
"1135" 1.00988622909329 "girl" 1 "1" "1" "rural" "more6mths" 0.824315280739339 "0" "0" -0.408310720948591 "no" "0" "104811b" "diag"
"1136" 0.378834348858271 "boy" 3 "0" "1" "rural" "less6mths" -0.671148163776441 "0" "0" 1.82437321031489 "no" "0" "114851b" "none"
"1138" 0.883675853046284 "boy" 1 "0" "1" "rural" "more6mths" -0.671148163776441 "0" "0" 0.708031244683151 "no" "0" "104811a" "diag"
"1140" NA "girl" -1 "0" "1" "rural" "less6mths" NA NA NA NA "no" "0" "104811a" NA
"1141" 0.505044724905274 "boy" 2 "0" "1" "rural" "less6mths" 0.00860794736709526 "1" "0" -0.408310720948591 "no" "0" "114851b" "shcn"
"1143" 0.35359227364887 "boy" 10 "0" "1" "rural" "more6mths" 0.144559169595803 "0" "0" -0.408310720948591 "no" "0" "104811a" "none"
"1144" 1.5904539589095 "girl" 1 "0" "1" "rural" "less6mths" -0.671148163776441 "1" "0" NA "no" "0" "114851b" "none"
"1145" NA "boy" 0 "1" "1" "rural" "less6mths" 0.00860794736709526 "0" "0" NA "no" "0" "124171c" "none"
"1147" -0.479396208261352 "girl" -2 "0" "1" "rural" "less6mths" 0.00860794736709526 "1" "0" 0.8095168779224 "no" "0" "146131a" "shcn"
"1148" NA "boy" 0 "0" "1" "rural" "more6mths" NA "0" "0" -1.22019578686259 "no" "0" "146131a" "none"
"1149" 0.101171521554863 "girl" 3 "0" "1" "rural" "less6mths" 0.824315280739339 "1" "0" -0.103853821230844 "no" "0" "124171c" "none"
"1150" NA "girl" 2 "0" "1" "rural" "more6mths" NA NA NA NA "no" "0" "123601a" NA
"1151" NA "boy" 10 "0" "1" "rural" "less6mths" 0.00860794736709526 "1" "0" 0.505059978204652 "no" "0" "124171a" "diag"
"1152" -0.832785261192961 "girl" -1.66666666666667 "0" "1" "rural" "less6mths" -0.671148163776441 "0" "0" -1.42316705334108 "yes" "0" "124171b" "shcn"
"1153" NA "boy" -7 "0" "3" "urban" "more6mths" NA NA NA NA "no" "0" "182461c" NA
"1154" NA "girl" -1 "0" "3" "rural" "less6mths" -1.35090427491998 "0" "0" -1.01722452038409 "no" "0" "124171a" "none"
"1155" -0.958995637239965 "boy" -1 "0" "1" "rural" "notAtAll" 0.00860794736709526 "0" "1" -0.103853821230844 "no" "0" "124171b" "shcn"
"1156" NA "girl" -1 "1" "1" "rural" "less6mths" 0.00860794736709526 "1" "1" -0.306825087709342 "no" "0" "155731a" "none"
"1157" NA "boy" 5 "0" "1" "rural" "more6mths" 0.00860794736709526 "1" "0" 1.62140194383639 "no" "0" "155731a" "none"
"1158" 1.00988622909329 "girl" 0 "0" "1" "rural" "less6mths" -0.671148163776441 "1" "0" -0.712767620666339 "yes" "0" "155731b" "none"
"1159" -0.883269411611763 "boy" -1.25 "0" "1" "rural" "less6mths" 0.960266502968046 "0" "0" -1.11871015362334 "no" "0" "261031" "none"
"1160" 0.252623972811267 "girl" -1 "0" "1" "rural" "less6mths" 0.824315280739339 "0" "1" 0.0991174452476549 "no" "1" "261031" "none"
"1161" -1.00947978765877 "boy" 2 "0" "1" "rural" "more6mths" -2.03066038606351 "0" "0" -0.205339454470093 "no" "0" "261031" "none"
"1162" 1.26230698118729 "boy" -1 "0" "1" "rural" "less6mths" -0.671148163776441 "1" "0" 1.62140194383639 "no" "0" "261031" "none"
"1163" 1.00988622909329 "boy" -1 "0" "1" "rural" "more6mths" -0.671148163776441 "1" "0" -0.103853821230844 "no" "0" "261031" "diag"
"1164" 0.505044724905274 "boy" 0 "0" "1" "rural" "less6mths" -0.671148163776441 "1" "0" 2.73774390946814 "no" "0" "261031" "none"
"1165" 0.252623972811267 "girl" -1 "0" "1" "rural" "less6mths" 0.824315280739339 "0" "1" 0.0991174452476549 "no" "1" "261031" "diag"
"1166" 1.00988622909329 "boy" 1 "0" "1" "urban" "more6mths" 0.00860794736709526 "1" "0" -0.00236818799159436 "no" "0" "207371a" "diag"
"1167" 0.681739251371079 "girl" 5 "0" "1" "urban" "more6mths" 0.824315280739339 "1" "0" 0.911002511161649 "no" "0" "207371b" "diag"
"1168" 1.26230698118729 "boy" 0 "0" "3" "urban" "more6mths" 0.824315280739339 "1" "0" -0.712767620666339 "no" "0" "207371a" "diag"
"1169" 1.81763263579411 "boy" 8 "0" "1" "urban" "more6mths" 0.00860794736709526 "1" "0" -1.32168142010183 "no" "0" "207371c" "none"
"1170" 1.00988622909329 "boy" 6 "0" "1" "urban" "more6mths" -0.671148163776441 "1" "0" -0.915738887144838 "no" "0" "207371c" "diag"
"1171" 1.00988622909329 "boy" 8 "0" "1" "urban" "more6mths" 0.824315280739339 "1" "0" NA "no" "0" "207371c" "none"
"1172" NA "girl" 1 "0" "1" "urban" "more6mths" NA NA NA NA "no" "0" "207371c" NA
"1173" 1.13609660514029 "girl" 7 "0" "1" "urban" "more6mths" 0.00860794736709526 "1" "0" 0.0991174452476549 "no" "0" "207371c" "diag"
"1174" -0.807543185983561 "girl" 5 "1" "1" "urban" "less6mths" 0.00860794736709526 "0" "0" 1.2154594108794 "no" "0" "207371c" "none"
"1175" NA "boy" -1 "0" "1" "urban" "more6mths" -2.03066038606351 "0" "0" -0.408310720948591 "no" "0" "207371b" "none"
"1176" NA "girl" 1 "0" "1" "urban" "less6mths" 0.00860794736709526 "0" "1" -0.712767620666339 "no" "1" "207371a" "none"
"1177" 1.71666433495651 "boy" 0 "0" "1" "urban" "more6mths" -0.671148163776441 "0" "0" -0.205339454470093 "no" "0" "207371a" "diag"
"1178" 1.13609660514029 "girl" 1 "0" "1" "urban" "notAtAll" 2.45572994748383 "1" "0" 0.708031244683151 "no" "0" "207371a" "none"
"1180" 1.00988622909329 "girl" 2 "0" "1" "urban" "more6mths" 0.00860794736709526 "1" "0" -0.61128198742709 "no" "0" "207371b" "shcn"
"1182" -1.33762676538097 "girl" 4 NA "3" "rural" "more6mths" 0.00860794736709526 "0" "0" -0.103853821230844 "no" "0" "161441" "none"
"1184" 0.202139822392466 "boy" 6 NA "1" "rural" "less6mths" -0.671148163776441 "0" "0" -0.509796354187841 "no" "0" "155731a" "none"
"1185" NA "boy" 6 "0" "3" "urban" "more6mths" -0.671148163776441 "1" "0" 0.302088711726153 "no" "0" "207371b" "none"
"1186" NA "girl" 0 "1" "1" "urban" "more6mths" 0.00860794736709526 "0" "0" -0.509796354187841 "no" "0" "182461b" "diag"
"1187" 1.4137594324437 "boy" 5 "1" "1" "urban" "more6mths" -0.671148163776441 "1" "0" -0.00236818799159436 "no" "0" "207371c" "none"
"1188" 1.6661801845377 "boy" 1 NA "1" "urban" "more6mths" -1.35090427491998 "1" "0" -1.52465268658033 "no" "0" "207371a" "none"
"1189" -0.02503885449214 "girl" 1 "0" "1" "urban" "notAtAll" 0.824315280739339 "0" "0" -0.509796354187841 "no" "0" "207371a" "none"
"1190" 0.505044724905274 "boy" -1 "0" "1" "urban" "more6mths" -0.671148163776441 "0" "0" 2.73774390946814 "no" "0" "207371a" "none"
"1191" 1.71666433495651 "boy" 5 "0" "1" "urban" "notAtAll" -0.671148163776441 "1" "0" -0.408310720948591 "no" "0" "207371a" "none"
"1192" -0.984237712449365 "boy" 0 "1" "1" "rural" NA -0.671148163776441 "1" "1" 0.606545611443901 "no" "0" "269431a" "diag"
"1193" NA "girl" 2 "0" "1" "rural" "more6mths" NA NA NA NA "no" "0" "269431b" NA
"1194" -1.21141638933397 "boy" -1 "1" "1" "rural" "more6mths" -0.671148163776441 "0" "1" -0.915738887144838 "no" "0" "269431a" "diag"
"1195" -0.757059035564759 "boy" -2 "0" "1" "rural" "notAtAll" -1.35090427491998 "0" "0" 0.0991174452476549 "no" "0" "269431a" "none"
"1198" NA "girl" 0 "0" "1" "rural" "more6mths" 0.00860794736709526 "0" "0" -0.408310720948591 "no" "0" "269431a" "shcn"
"1199" -0.984237712449365 "girl" -5 "0" "1" "rural" "notAtAll" -2.03066038606351 "0" "0" -0.915738887144838 "yes" "0" "269431a" "diag"
"1200" NA "girl" -4 "0" "1" "rural" "less6mths" -0.671148163776441 "0" "0" -0.915738887144838 "yes" "0" "269431b" "shcn"
"1201" NA "boy" -1 "1" "1" "rural" "more6mths" NA NA NA NA "no" "0" "269431a" NA
"1202" -0.731816960355358 "boy" 0 "0" "1" "rural" "more6mths" -0.671148163776441 "0" "0" 0.708031244683151 "no" "0" "269431a" "none"
"1203" -0.580364509098955 "girl" 1 "0" "1" "rural" "less6mths" 0.00860794736709526 "0" "0" 0.403574344965403 "no" "0" "269431a" "diag"
"1204" -0.0502809297015406 "girl" 3 "0" "1" "rural" "more6mths" 1.64002261411158 "1" "0" 1.0124881444009 "no" "0" "269431a" "shcn"
"1213" 0.530286800114675 "boy" 0 "0" "1" "rural" "notAtAll" 0.824315280739339 "0" "0" 1.62140194383639 "no" "0" "101351c" "diag"
"1214" NA "boy" 2 "0" "1" "rural" "more6mths" 0.144559169595803 "0" "0" -0.00236818799159436 "no" "0" "101351b" "none"
"1215" 0.252623972811267 "boy" 6 "0" "1" "rural" "less6mths" 0.824315280739339 "1" "0" 2.73774390946814 "no" "1" "101351c" "diag"
"1216" 0.202139822392466 "boy" -4 "0" "1" "rural" "more6mths" 0.00860794736709526 "1" "0" 0.0991174452476549 "no" "0" "101351a" "diag"
"1217" NA "boy" 1 "0" "1" "rural" "more6mths" 0.960266502968046 "1" "0" 0.403574344965403 "no" "0" "101351c" "shcn"
"1219" 0.631255100952277 "boy" 5 NA NA "rural" NA 0.824315280739339 "1" "0" 0.708031244683151 NA NA "101351c" "shcn"
"1220" 0.883675853046284 "girl" 2 "0" "1" "rural" "less6mths" 0.00860794736709526 "1" "0" -0.814253253905589 "no" "0" "101351c" "diag"
"1221" NA "boy" 0 NA "1" "rural" "more6mths" -0.671148163776441 "0" "0" -0.814253253905589 "no" "0" "101351a" "none"
"1222" 1.26230698118729 "boy" 3 "0" "3" "rural" "less6mths" 0.144559169595803 "0" "0" -0.61128198742709 "no" "1" "259781d" "diag"
"1223" NA "girl" 3 "0" "1" "urban" "more6mths" NA NA NA NA "no" "0" "116191a" NA
"1224" NA "girl" 0 "0" "1" "urban" "less6mths" NA NA NA NA NA "1" "182461c" NA
"1225" -0.252217531376746 "girl" 4 "0" "1" "urban" "less6mths" 0.00860794736709526 "0" "0" 0.302088711726153 "no" "0" "109911b" "none"
"1226" -0.832785261192961 "girl" 7 "1" "1" "urban" "more6mths" -0.671148163776441 "0" "0" -0.915738887144838 "no" "0" "107941a" "diag"
"1227" 0.757465476999281 "girl" 3 "0" "1" "urban" "less6mths" 0.00860794736709526 "1" "0" -0.509796354187841 "no" "0" "182461a" "none"
"1228" NA "girl" -1 "0" "1" "urban" "less6mths" NA NA NA NA NA "0" "182461b" NA
"1229" NA "girl" -4 "1" "1" "rural" "more6mths" 0.144559169595803 "0" "0" 1.51991631059714 "no" "0" "182461b" "none"
"1230" 0.227381897601867 "boy" -1 "0" "1" "rural" "more6mths" 0.00860794736709526 "0" "0" -0.205339454470093 "no" "0" "152871a" "diag"
"1247" NA "boy" 1.25 "0" "1" "rural" "less6mths" NA NA NA NA "no" "0" "159031c" NA
"1248" 0.757465476999281 "boy" -1 "0" "1" "rural" "more6mths" -1.35090427491998 "1" "0" 0.505059978204652 "no" "0" "159031c" "shcn"
"1249" NA "girl" 0 "0" "3" "rural" "more6mths" 2.45572994748383 "1" "0" -0.408310720948591 "no" "0" "159031e" "none"
"1250" NA "girl" -2 "0" "1" "rural" "notAtAll" NA NA NA NA "no" "0" "159031b" NA
"1251" 0.404076424067672 "girl" -4 NA NA "rural" "notAtAll" -1.35090427491998 "1" "0" -0.408310720948591 "no" "0" "124171c" "shcn"
"1252" NA "boy" -1 "0" "1" "rural" NA 0.00860794736709526 "1" "0" -0.408310720948591 "no" "0" "159031e" "diag"
"1253" -1.26190053975277 "girl" 0 "0" "1" "rural" "more6mths" 0.824315280739339 "1" "1" -0.205339454470093 "no" "0" "159031d" "none"
"1254" -0.731816960355358 "girl" 2 "0" "1" "rural" "less6mths" 0.144559169595803 "0" "1" -1.82910958629808 "no" "0" "159031c" "none"
"1255" 1.3885173572343 "boy" 6 "0" "1" "rural" "more6mths" 0.144559169595803 "1" "0" 0.505059978204652 "no" "0" "159031a" "diag"
"1256" NA "girl" -5 "1" "1" "rural" "less6mths" NA NA NA NA "no" "0" "159031b" NA
"1257" -0.0502809297015406 "boy" 0 "0" "1" "rural" "less6mths" 0.00860794736709526 "1" "0" 0.911002511161649 "no" "0" "159031a" "none"
"1258" NA "boy" -6 "1" "1" "rural" "less6mths" -1.35090427491998 "0" "0" 0.606545611443901 "no" "0" "159031c" "diag"
"1259" 0.126413596764264 "girl" 3 "0" "1" "rural" "notAtAll" 0.00860794736709526 "1" "0" -0.915738887144838 "no" "0" "159031a" "none"
"1260" NA "girl" 2 "0" "1" "rural" "more6mths" 0.144559169595803 "0" "0" -0.915738887144838 "no" "0" "159031c" "none"
"1261" 1.00988622909329 "boy" 0 "0" "1" "rural" "more6mths" -0.671148163776441 "1" "0" 0.8095168779224 "no" "0" "159031e" "none"
"1262" NA "boy" -6 "1" "1" "rural" "more6mths" NA NA NA NA "no" "0" "159031d" NA
"1263" -0.0502809297015406 "girl" 0 "0" "1" "rural" "less6mths" 0.144559169595803 "0" "0" 1.92585884355414 "no" "0" "159031a" "diag"
"1264" 1.4137594324437 "boy" 1 "0" "1" "rural" "more6mths" 0.824315280739339 "0" "0" 0.302088711726153 "no" "0" "159031d" "none"
"1265" 0.454560574486473 "girl" 3 "0" "1" "rural" "notAtAll" 1.64002261411158 "1" "0" 0.8095168779224 "no" "0" "159031b" "diag"
"1267" NA "girl" -2 NA NA "rural" NA NA NA NA NA NA "0" "159031b" NA
"1268" NA "boy" -2 "0" "1" "rural" "less6mths" NA NA NA NA "no" "0" "159031e" NA
"1270" 1.03512830430269 "boy" 2 "0" "1" "rural" "less6mths" 0.824315280739339 "0" "0" -0.712767620666339 "no" "0" "159031b" "diag"
"1271" NA "girl" 2 "0" "1" "rural" "more6mths" 1.64002261411158 "0" "0" -0.712767620666339 "no" "0" "159031b" "none"
"1272" NA "girl" -5 "0" "1" "rural" "notAtAll" NA NA NA NA "no" "0" "159031b" NA
"1273" 0.505044724905274 "boy" -1 "0" "1" "rural" NA 0.144559169595803 "1" "0" -1.11871015362334 "no" "0" "159031d" "diag"
"1274" NA "boy" -1.25 "0" "3" "rural" "less6mths" NA NA NA NA "no" "0" "159031c" NA
"1275" 1.3885173572343 "boy" -1 "0" "1" "rural" "more6mths" 0.00860794736709526 "0" "1" 0.708031244683151 "no" "0" "159031b" "none"
"1276" NA "girl" -4 "1" "1" "rural" "more6mths" NA "0" "0" NA "no" "0" "159031b" NA
"1277" NA "boy" -2.5 "0" "1" "rural" "notAtAll" 0.00860794736709526 "1" "0" 1.92585884355414 "no" "0" "159031e" "shcn"
"1278" NA "boy" -2 "1" "3" "rural" "more6mths" -1.35090427491998 "0" "0" -0.00236818799159436 "no" "0" "159031c" NA
"1279" -0.0502809297015406 "girl" 6 "0" "1" "rural" "less6mths" 0.00860794736709526 "1" "0" -0.306825087709342 "yes" "0" "159031a" "shcn"
"1280" 1.4894856580719 "girl" 0 "0" "1" "rural" "less6mths" -0.671148163776441 "0" "0" 0.708031244683151 "no" "0" "159031d" "none"
"1281" NA "girl" -3 "0" "1" "rural" "more6mths" 0.00860794736709526 "1" "0" -0.814253253905589 "no" "0" "159031e" "shcn"
"1282" 0.252623972811267 "boy" 4 "0" "1" "rural" "more6mths" -0.671148163776441 "1" "0" -1.52465268658033 "no" "0" "159031b" "diag"
"1283" NA "girl" 0 "1" "1" "urban" "more6mths" 2.45572994748383 "1" "0" -0.712767620666339 "no" "0" "116191b" "diag"
"1284" 1.00988622909329 "girl" 0 "0" "1" "urban" "less6mths" 0.00860794736709526 "1" "0" NA "no" "1" "116191b" "none"
"1285" 1.06037037951209 "boy" 8 "0" "1" "urban" "less6mths" 0.00860794736709526 "1" "0" -0.712767620666339 "no" "0" "116191a" "none"
"1286" NA "girl" -4 NA NA "urban" NA 0.824315280739339 "0" "0" NA NA NA "107941a" NA
"1287" NA "girl" -1 "0" "1" "rural" "more6mths" 0.824315280739339 "0" "0" 0.0991174452476549 "no" "0" "159031d" "diag"
"1288" 1.96908508705051 "girl" -2 "0" "1" "rural" "less6mths" 0.00860794736709526 "0" "0" -0.103853821230844 "no" "0" "125101a" "diag"
"1289" 1.26230698118729 "girl" 0 "0" "1" "urban" "less6mths" -0.671148163776441 "1" "0" 0.606545611443901 "no" "0" "116191b" "none"
"1290" NA "boy" 2 "0" "1" "rural" "notAtAll" 0.144559169595803 "0" "1" -1.62613831981958 "no" "0" "159031e" "none"
"1291" -0.176491305748544 "boy" -2 "1" "1" "rural" "more6mths" 0.00860794736709526 "1" "0" -0.814253253905589 "no" "0" "159031d" "shcn"
"1292" NA "girl" -2 "0" "3" "urban" "more6mths" NA NA NA NA "no" "0" "187261a" NA
"1293" 1.00988622909329 "girl" 10 "0" "1" "urban" "less6mths" 0.00860794736709526 "1" "0" NA "no" "1" "116191a" "none"
"1294" NA "boy" -4 "0" "3" "urban" "more6mths" NA NA NA NA "yes" "0" "187261c" NA
"1295" 1.00988622909329 "boy" 10 "0" "1" "urban" "less6mths" 0.00860794736709526 "1" "0" -0.814253253905589 "no" "0" "116191a" "none"
"1296" -1.59004751747498 "boy" 5 "0" "1" "rural" "less6mths" 1.64002261411158 "1" "1" -0.712767620666339 "no" "0" "159031b" "diag"
"1297" 0.883675853046284 "girl" 0 "0" "1" "urban" "less6mths" 1.64002261411158 "1" "0" 1.2154594108794 "no" "0" "116191b" "none"
"1298" NA "boy" 3 "1" "1" "urban" "more6mths" NA NA NA NA "no" "0" "116191a" NA
"1299" -0.126007155329743 "girl" -1 "1" "1" "rural" "more6mths" -1.35090427491998 "0" "0" -0.712767620666339 "no" "0" "159031e" "none"
"1300" NA "boy" 7 "0" "1" "urban" "more6mths" 0.824315280739339 "0" "0" NA "no" "0" "116191a" NA
"1301" NA "girl" 4 "0" "3" "rural" "notAtAll" 1.64002261411158 "1" "1" NA "no" "1" "259781c" "diag"
"1302" NA "girl" 6 "0" "1" "urban" "less6mths" NA "1" "0" -1.52465268658033 "yes" "0" "187261c" "none"
"1304" NA "girl" 0 "0" "3" "rural" "less6mths" 1.64002261411158 "0" "0" -1.01722452038409 "no" "0" "155731a" "none"
"1305" 1.03512830430269 "boy" -1 "0" "1" "rural" "notAtAll" 0.00860794736709526 "1" "0" -1.32168142010183 "no" "0" "159031d" "shcn"
"1306" NA "girl" 0 "0" "1" "urban" "more6mths" 0.00860794736709526 "1" "0" -1.52465268658033 "no" "0" "116191b" "none"
"1307" -0.353185832214348 "girl" 6 "0" "1" "urban" "less6mths" 0.00860794736709526 "1" "0" -0.61128198742709 "no" "0" "116191a" "diag"
"1308" NA "girl" 0 "0" "3" "rural" "notAtAll" 1.64002261411158 "1" "1" NA "no" "1" "259781b" "diag"
"1309" 0.378834348858271 "boy" -3 "0" NA "rural" NA -0.671148163776441 "1" "1" 1.0124881444009 "no" "0" "159031a" "shcn"
"1311" 1.3885173572343 "boy" 1 "1" "3" "urban" "more6mths" 0.824315280739339 "1" "0" -0.103853821230844 "no" "0" "197211e" "diag"
"1319" 1.16133868034969 "boy" 5 "0" "1" "rural" "less6mths" 1.64002261411158 "1" "0" 2.33180137651114 "no" "0" "106151c" "none"
"1327" -1.38811091579978 "girl" 4 "1" "1" "urban" "less6mths" -0.671148163776441 "1" "0" -0.915738887144838 "no" "0" "269301d" "diag"
"1328" NA "girl" 0 "1" "1" "urban" "more6mths" -1.35090427491998 "0" "0" -0.306825087709342 "no" "0" "124171c" "diag"
"1329" NA "girl" -2 "0" "1" "urban" "notAtAll" 2.45572994748383 "0" "1" -0.408310720948591 "yes" "0" "152601e" NA
"1330" NA "boy" 4 "0" "1" "urban" "less6mths" 0.960266502968046 "1" "0" 0.708031244683151 "no" "0" "269301e" "none"
"1331" 0.505044724905274 "boy" 5 "0" "1" "urban" "more6mths" 0.00860794736709526 "1" "0" NA "no" "0" "269301e" "none"
"1332" 0.883675853046284 "girl" 6.25 "0" "1" "urban" "more6mths" 1.64002261411158 "0" "0" 0.403574344965403 "no" "0" "269301c" "diag"
"1333" 1.96908508705051 "boy" 5 "0" "1" "urban" "less6mths" -0.671148163776441 "0" "0" -0.61128198742709 "no" "0" "269301b" "none"
"1335" 1.26230698118729 "girl" 9 "1" "1" "urban" "less6mths" 0.824315280739339 "1" "0" -0.915738887144838 "no" "0" "269301b" "none"
"1336" NA "girl" -8 "1" "1" "urban" "more6mths" NA NA NA NA "no" "0" "269301c" NA
"1337" -0.277459606586147 "boy" 4 "0" "1" "rural" "notAtAll" 0.144559169595803 "0" "0" -0.915738887144838 "no" "0" "136211b" "shcn"
"1338" -0.958995637239965 "boy" 6.66666666666667 "0" "1" "urban" "more6mths" 0.824315280739339 "1" "0" -0.814253253905589 "no" "0" "152901a" "shcn"
"1339" -0.580364509098955 "boy" 0 "0" "1" "urban" "less6mths" 0.824315280739339 "0" "1" NA "no" "0" "152901b" "diag"
"1340" 0.706981326580479 "girl" 3 "0" "1" "urban" "less6mths" 0.824315280739339 "1" "0" 0.708031244683151 "no" "0" "152901b" "none"
"1341" 1.00988622909329 "boy" -1.66666666666667 "0" "1" "urban" "more6mths" 0.824315280739339 "1" "0" 2.33180137651114 "no" "0" "152901a" "none"
"1342" 1.5652118837001 "boy" 0 "0" "1" "urban" "less6mths" 0.824315280739339 "0" "0" 0.505059978204652 "no" "0" "152901a" "diag"
"1343" 0.277866048020668 "boy" 3 "1" "1" "urban" "more6mths" 0.824315280739339 "1" "0" 0.0991174452476549 "no" "0" "152901b" "diag"
"1344" 0.631255100952277 "girl" 3.33333333333333 "0" "1" "urban" "less6mths" 0.824315280739339 "0" "0" -0.408310720948591 "no" "0" "152901a" "none"
"1345" -0.302701681795547 "girl" 1.66666666666667 "0" "1" "urban" "more6mths" 0.824315280739339 "1" "0" 1.62140194383639 "no" "0" "152901a" "none"
"1346" NA "girl" 4 "0" "1" "urban" "notAtAll" 0.824315280739339 "0" "0" -0.509796354187841 "no" "0" "152901b" "shcn"
"1347" 1.00988622909329 "girl" 0 "0" "3" "urban" "more6mths" 0.824315280739339 "1" "0" -0.61128198742709 "no" "0" "152901b" "none"
"1349" 1.5652118837001 "boy" 4 "0" "1" "urban" "less6mths" -0.671148163776441 "1" "0" -0.00236818799159436 "no" "0" "187261c" "diag"
"1350" 1.13609660514029 "boy" 3 "0" "1" "urban" "more6mths" -0.671148163776441 "1" "0" 1.62140194383639 "no" "0" "107941c" "none"
"1352" NA "boy" 0 "1" "1" "urban" "more6mths" 0.00860794736709526 "0" "0" NA "no" "0" "187261b" "diag"
"1353" 1.5904539589095 "boy" 0 "1" NA "urban" "more6mths" -1.35090427491998 "0" "0" 0.302088711726153 "no" "0" "187261a" "diag"
"1354" -0.327943757004948 "boy" 0 "1" "3" "urban" "notAtAll" 0.00860794736709526 "0" "0" -0.205339454470093 "no" "0" "116191b" "none"
"1355" NA "boy" 4 "1" "1" "urban" "more6mths" NA NA NA NA "no" "0" "116191a" NA
"1356" -1.33762676538097 "girl" 0 "1" "1" "urban" NA 0.00860794736709526 "1" "0" NA "no" "0" "187261c" "none"
"1357" 0.252623972811267 "girl" 3 "0" "1" "urban" "less6mths" -0.671148163776441 "1" "0" 0.606545611443901 "no" "0" "269301d" "none"
"1358" 1.81763263579411 "girl" 6 "0" "1" "urban" "less6mths" 0.824315280739339 "0" "0" -0.712767620666339 "no" "0" "269301b" "shcn"
"1359" NA "girl" 4 "1" "1" "urban" "notAtAll" 0.00860794736709526 "0" "0" -1.22019578686259 "yes" "0" "269301e" "diag"
"1360" NA "girl" -4 "1" "3" "urban" "less6mths" 1.64002261411158 "0" "0" NA "yes" "0" "269301e" "none"
"1361" -1.00947978765877 "girl" 1 "1" "3" "urban" "more6mths" -0.671148163776441 "0" "1" -1.01722452038409 "no" "0" "269301a" "diag"
"1362" NA "girl" -5 "1" "1" "urban" "less6mths" NA NA NA NA NA "0" "269301a" NA
"1364" 0.505044724905274 "girl" -1 "0" "1" "urban" "less6mths" -1.35090427491998 "1" "0" 1.92585884355414 "no" "0" "269301c" "shcn"
"1366" 1.18658075555909 "girl" 1 "0" "3" "urban" "more6mths" 0.00860794736709526 "1" "0" 0.708031244683151 "no" "0" "269301d" "none"
"1367" NA "boy" -5 "0" "1" "urban" "more6mths" NA NA NA NA "no" "0" "269301a" NA
"1368" -0.933753562030564 "boy" 2 "1" "1" "urban" "less6mths" -0.671148163776441 "0" "1" -1.32168142010183 "no" "0" "269301e" "diag"
"1369" -0.151249230539143 "girl" 4 "1" "1" "urban" "more6mths" -0.671148163776441 "1" "0" -0.915738887144838 "yes" "0" "269301d" "diag"
"1370" 0.757465476999281 "girl" 7 "0" "1" "urban" "more6mths" 0.824315280739339 "1" "0" -0.103853821230844 "no" "0" "269301d" "none"
"1374" 1.3885173572343 "girl" 2 "0" "1" "urban" "more6mths" 0.824315280739339 "0" "0" 0.505059978204652 "no" "0" "42444" "diag"
"1375" NA "girl" -2 "1" "1" "urban" "more6mths" NA NA NA NA "no" "0" "197211f" NA
"1376" 1.00988622909329 "boy" 4 "0" "1" "urban" "less6mths" 0.00860794736709526 "1" "0" 0.505059978204652 "no" "0" "42444" "diag"
"1377" NA "boy" -3 "1" "1" "urban" "notAtAll" NA NA NA NA "no" "0" "197211f" NA
"1380" NA "boy" 0 "0" "1" "urban" "more6mths" NA NA NA NA "no" "0" "114421b" NA
"1381" NA "girl" 2 "1" "1" "urban" "more6mths" NA NA NA NA "no" "0" "197211e" NA
"1382" 0.580770950533476 "boy" 5 "0" "1" "urban" "more6mths" 0.00860794736709526 "0" "0" -0.306825087709342 "no" "0" "197211c" "diag"
"1383" NA "girl" -2 "1" "1" "urban" "more6mths" 0.824315280739339 "0" "0" NA "no" "0" "197211f" "none"
"1385" -1.71625789352198 "boy" 2 "0" "1" "urban" "notAtAll" -2.03066038606351 "0" "0" NA "no" "0" "114421a" "none"
"1386" NA "girl" 4 "0" "1" "urban" "less6mths" 1.64002261411158 "1" "0" -0.306825087709342 "no" "0" "197211c" "none"
"1387" -0.302701681795547 "boy" 6 "0" "1" "urban" "more6mths" -0.671148163776441 "0" "0" NA "no" "0" "197211a" "none"
"1388" NA "boy" 3 "1" "3" "urban" "less6mths" NA NA NA NA "no" "0" "114421c" NA
"1389" NA "boy" 5 "1" "1" "urban" "more6mths" NA NA NA NA "no" "0" "101481b" NA
"1390" 0.934160003465085 "girl" -1.66666666666667 "0" "1" "urban" "more6mths" 0.00860794736709526 "0" "0" 1.82437321031489 "no" "0" "152901a" "none"
"1391" NA "boy" 1 "0" "3" "urban" "less6mths" -1.35090427491998 "0" "0" -0.00236818799159436 "no" "0" "152901c" "none"
"1392" -0.706574885145958 "girl" 6 "0" "1" "rural" "less6mths" -0.671148163776441 "0" "0" 0.0991174452476549 "yes" "0" "136211b" "diag"
"1393" -1.26190053975277 "boy" 1 "1" "1" "urban" "less6mths" 0.00860794736709526 "0" "0" -0.712767620666339 "no" "0" "187261b" "none"
"1394" 0.126413596764264 "girl" -1 "0" "3" "rural" "less6mths" 0.00860794736709526 "1" "0" 0.708031244683151 "no" "0" "192551a" "diag"
"1395" NA "girl" 4 "0" "1" "rural" "more6mths" 2.45572994748383 "1" "0" 2.33180137651114 "no" "0" "192551c" "none"
"1396" NA "girl" -5 "0" "1" "urban" "less6mths" NA NA NA NA "yes" "0" "152901b" NA
"1397" 1.00988622909329 "boy" 1 "0" "1" "urban" "notAtAll" 0.00860794736709526 "1" "0" NA "no" "1" "152901b" "diag"
"1398" NA "boy" -2 "0" "1" "rural" "less6mths" NA NA NA NA "no" "0" "123571a" NA
"1400" -1.61528959268438 "girl" -1.25 "0" "1" "rural" "less6mths" 0.00860794736709526 "1" "0" -1.11871015362334 "yes" "0" "170891b" "none"
"1401" -0.555122433889554 "boy" 3 "0" "1" "rural" "more6mths" 1.64002261411158 "0" "0" -0.61128198742709 "no" "0" "170891a" "none"
"1402" 0.908917928255685 "girl" 5 "0" "1" "rural" "more6mths" 0.00860794736709526 "1" "0" -0.00236818799159436 "no" "0" "170891a" "none"
"1403" 0.757465476999281 "girl" -1 "0" "1" "rural" "less6mths" 0.824315280739339 "1" "0" -0.61128198742709 "no" "0" "170891b" "diag"
"1404" NA "boy" -4 "0" "1" "rural" "less6mths" NA NA NA NA "yes" "0" "170891b" NA
"1405" NA "boy" 1 "0" "3" "rural" "less6mths" 0.824315280739339 "0" "0" -0.306825087709342 "yes" "0" "170891b" "shcn"
"1406" -0.504638283470753 "boy" 2 "0" "1" "rural" "less6mths" 0.00860794736709526 "0" "0" 0.505059978204652 "no" "0" "170891a" "none"
"1407" NA "boy" 1 NA "1" "rural" "more6mths" -0.671148163776441 "0" "0" NA "no" "0" "170891b" "diag"
"1408" -0.02503885449214 "boy" 6 "0" "1" "rural" "less6mths" 0.00860794736709526 "0" "0" -0.408310720948591 "no" "0" "170891b" "none"
"1409" 1.4390015076531 "boy" 5 "0" "1" "rural" "less6mths" 0.00860794736709526 "0" "0" 1.0124881444009 "no" "0" "180661b" "none"
"1411" -1.21141638933397 "girl" 4 "1" "3" "urban" "more6mths" 0.824315280739339 "0" "0" -0.915738887144838 "yes" "0" "152871b" "diag"
"1412" 1.26230698118729 "girl" 4 "0" "1" "urban" "more6mths" 2.45572994748383 "1" "0" 1.4184306773579 "no" "0" "152871a" "diag"
"1417" NA "boy" 1 "0" "1" "urban" "more6mths" 1.64002261411158 "0" "0" -0.408310720948591 "no" "0" "152871b" "none"
"1419" 0.757465476999281 "boy" 6 "0" "1" "urban" "more6mths" 0.824315280739339 "0" "0" 0.505059978204652 "no" "0" "152871b" "none"
"1420" 1.71666433495651 "boy" 7 "0" "1" "urban" "more6mths" 0.144559169595803 "1" "0" 0.302088711726153 "no" "0" "152871b" "shcn"
"1421" -0.958995637239965 "boy" 6 "0" "1" "rural" "less6mths" -0.671148163776441 "0" "0" -0.61128198742709 "no" NA "170891a" "none"
"1422" 0.328350198439469 "girl" 0 "0" "1" "rural" "less6mths" 0.00860794736709526 "1" "0" -0.61128198742709 "no" "0" "170891a" "none"
"1423" NA "boy" -4 "0" "1" "rural" "more6mths" NA NA NA NA "no" "0" "170891a" NA
"1424" NA "girl" 3 "0" "1" "rural" "more6mths" NA NA NA NA "no" "0" "170891a" NA
"1425" NA "girl" 4 "0" "1" "rural" "more6mths" NA NA NA NA "no" "0" "114851c" NA
"1426" NA "girl" 4 "0" "1" "rural" "less6mths" NA NA NA NA "no" "0" "170891b" NA
"1428" NA "girl" -1 "0" "1" "rural" "less6mths" 0.144559169595803 "1" "1" -0.509796354187841 "no" "0" "170891b" "none"
"1429" 0.101171521554863 "girl" 0 "0" "1" "rural" "more6mths" 1.64002261411158 "0" "0" 0.302088711726153 "no" "0" "170891a" "diag"
"1432" -0.126007155329743 "boy" 2 "1" "1" "urban" "more6mths" -0.671148163776441 "1" "0" 0.302088711726153 "no" "0" "152731a" "none"
"1433" NA "girl" -1 "1" "1" "rural" "more6mths" NA NA NA NA "no" "0" "180661a" NA
"1434" 0.126413596764264 "girl" 0 "0" "1" "rural" "more6mths" 0.00860794736709526 "0" "0" 0.200603078486904 "no" "0" "186061a" "none"
"1435" 1.96908508705051 "girl" 6 "0" "1" "urban" "less6mths" 0.824315280739339 "0" "0" -0.408310720948591 "no" "0" "187261c" "none"
"1436" 1.16133868034969 "boy" 0 "1" "1" "urban" "more6mths" 0.00860794736709526 "1" "0" -1.22019578686259 "no" "0" "116191b" "none"
"1439" NA "boy" 1 "0" "1" "urban" "more6mths" NA NA NA NA "yes" "0" "152601b" NA
"1442" 1.5399698084907 "boy" 8 "0" "1" "urban" "less6mths" -0.671148163776441 "1" "0" 0.0991174452476549 "no" "0" "153171c" "none"
"1443" NA "girl" 7 "0" "1" "urban" "more6mths" 0.960266502968046 "1" "0" -0.306825087709342 "no" "0" "153171c" "diag"
"1444" -0.02503885449214 "boy" 3 "0" "1" "urban" "less6mths" 0.144559169595803 "1" "0" -0.509796354187841 "no" "0" "153171b" "shcn"
"1445" 1.16133868034969 "boy" 5 "0" "1" "urban" "more6mths" 0.00860794736709526 "1" "0" -0.00236818799159436 "no" "0" "153171d" "none"
"1447" 1.4390015076531 "boy" 7 "0" "1" "urban" "less6mths" 0.00860794736709526 "1" "0" 1.2154594108794 "no" "0" "153171c" "shcn"
"1448" NA "boy" 7 "0" "1" "urban" "more6mths" NA NA NA NA "no" "0" "152601b" NA
"1449" NA "boy" -1 "1" "3" "urban" "less6mths" NA NA NA NA "no" "0" "153171d" NA
"1450" NA "boy" -1 "0" "1" "urban" "more6mths" NA NA NA NA "no" "0" "153171a" NA
"1451" NA "boy" -1 "0" "1" "urban" "less6mths" -0.535196941547734 "1" "0" -0.712767620666339 "no" "0" "153171b" "shcn"
"1452" 0.151655671973665 "girl" 9 "0" "1" "urban" "more6mths" 0.824315280739339 "1" "0" -1.11871015362334 "no" "0" "153171a" "none"
"1455" 1.00988622909329 "girl" 1 "0" "1" "urban" "less6mths" 0.824315280739339 "1" "0" -0.205339454470093 "no" "0" "153171a" "diag"
"1456" NA "girl" 8 "1" "1" "urban" "more6mths" -0.671148163776441 "1" "0" -1.01722452038409 "no" "0" "153171c" "diag"
"1457" NA "boy" 3 "0" "1" "urban" "more6mths" -0.671148163776441 "1" "0" -0.509796354187841 "no" "0" "153171b" "none"
"1458" 0.454560574486473 "girl" 2 "0" "1" "urban" "less6mths" 0.00860794736709526 "0" "0" -0.408310720948591 "yes" "0" "153171b" "none"
"1459" 1.00988622909329 "boy" 1 "0" "1" "urban" "more6mths" 0.824315280739339 "0" "0" -0.712767620666339 "no" "0" "153171b" "none"
"1460" 1.13609660514029 "girl" 2 "0" "1" "urban" "less6mths" 0.824315280739339 "1" "0" -0.408310720948591 "no" "0" "153171a" "diag"
"1461" 1.4137594324437 "boy" 5 "0" "1" "urban" "more6mths" 0.00860794736709526 "1" "0" 1.62140194383639 "no" "0" "153171d" "none"
"1463" 1.08561245472149 "boy" -2 "1" "3" "urban" "more6mths" -0.671148163776441 "0" "0" -0.61128198742709 "no" "0" "107941a" "diag"
"1464" 1.26230698118729 "boy" 3 "0" "1" "urban" "more6mths" 0.00860794736709526 "1" "0" -0.00236818799159436 "no" "0" "153171d" "none"
"1465" 0.73222340178988 "girl" 0 "0" "1" "urban" "more6mths" 1.64002261411158 "0" "0" -1.11871015362334 "no" "0" "153171b" "none"
"1466" 1.4390015076531 "boy" 7 "0" "1" "urban" "more6mths" 0.144559169595803 "1" "0" -0.408310720948591 "no" "0" "153171b" "none"
"1467" 0.378834348858271 "boy" 6 "1" "1" "urban" "more6mths" 0.824315280739339 "1" "0" -0.205339454470093 "no" "0" "153171b" "none"
"1468" NA "boy" -3 "0" "1" "urban" "notAtAll" NA NA NA NA "yes" "0" "187261a" NA
"1469" 1.96908508705051 "girl" 0 "0" "1" "urban" "less6mths" 0.824315280739339 "1" "0" 0.505059978204652 "no" "0" "153171d" "none"
"1470" 1.00988622909329 "girl" 4 "0" "1" "urban" "more6mths" 0.00860794736709526 "0" "0" -0.205339454470093 "no" "0" "153171a" "diag"
"1471" -1.26190053975277 "girl" 2 "0" "3" "urban" "less6mths" 0.00860794736709526 "1" "0" -0.408310720948591 "no" "0" "153171b" "none"
"1472" 1.5904539589095 "girl" 1 "0" "1" "rural" "less6mths" 0.824315280739339 "1" "0" 1.2154594108794 "no" "1" "101351a" "shcn"
"1473" 1.5904539589095 "girl" 10 "0" "1" "rural" "less6mths" 0.824315280739339 "1" "0" 1.2154594108794 "no" "1" "101351a" "shcn"
"1474" 0.252623972811267 "boy" 4 "0" "1" "urban" "more6mths" 0.00860794736709526 "0" "0" -0.205339454470093 "no" "0" "152571c" "none"
"1475" NA "boy" 9 "0" "1" "urban" "more6mths" NA NA NA NA "no" "0" "153171a" NA
"1477" 0.227381897601867 "girl" 2 "0" "1" "urban" "more6mths" 2.45572994748383 "1" "0" -0.61128198742709 "no" "0" "152571c" "none"
"1478" -1.26190053975277 "girl" 0 "1" "1" "urban" "less6mths" -0.671148163776441 "0" "0" -1.01722452038409 "no" "0" "107941b" "none"
"1479" -1.13569016370577 "girl" 1 "1" "1" "urban" "less6mths" -0.671148163776441 "0" "0" -0.61128198742709 "no" "0" "107941a" "none"
"1480" NA "girl" 3 "1" "1" "urban" "less6mths" 0.00860794736709526 "1" "0" -1.42316705334108 "yes" "0" "107941c" "diag"
"1481" NA "boy" 4 "0" "1" "urban" NA NA NA NA NA "no" "0" "107941b" NA
"1483" -0.201733380957944 "boy" 6 "0" "1" "urban" "more6mths" -0.671148163776441 "0" "0" 0.708031244683151 "no" "0" "107941a" "shcn"
"1484" NA "girl" 0 "0" "1" "urban" "notAtAll" NA NA NA NA "yes" "0" "107941c" NA
"1485" NA "boy" -2 "1" "1" "urban" NA NA "0" NA NA "no" "0" "107941c" "diag"
"1486" NA "girl" 5 "0" "1" "urban" "less6mths" NA NA NA NA "no" "0" "152571c" NA
"1487" NA "girl" 1 "1" "1" "urban" "notAtAll" 0.00860794736709526 "0" "0" -0.408310720948591 "no" "0" "107941c" "none"
"1488" NA "girl" 4 "1" "1" "urban" "more6mths" -2.03066038606351 "0" "0" -0.205339454470093 "no" "0" "107941c" "diag"
"1489" -0.883269411611763 "boy" 10 "0" "1" "urban" "more6mths" -2.03066038606351 "0" "0" -0.509796354187841 "no" "0" "107941a" "diag"
"1490" NA "boy" 0 "1" "1" "urban" "notAtAll" NA NA NA NA "no" "0" "107941b" NA
"1491" NA "boy" -1 "1" "3" "urban" NA NA NA NA NA "yes" "0" "107941b" NA
"1492" 1.13609660514029 "girl" 8 "0" "1" "urban" "less6mths" 0.00860794736709526 "0" "0" 1.62140194383639 "no" "0" "107941c" "none"
"1493" 0.530286800114675 "girl" 4 "0" "1" "urban" "less6mths" 0.00860794736709526 "1" "0" -0.61128198742709 "no" "0" "107941c" "none"
"1494" -0.226975456167345 "girl" 3 "0" "1" "urban" "less6mths" 0.00860794736709526 "1" "0" -0.408310720948591 "no" "0" "107941a" "diag"
"1496" NA "boy" -1 "1" "1" "urban" "less6mths" NA NA NA NA "no" "0" "107941a" NA
"1497" NA "girl" -1 "0" "3" "urban" "less6mths" NA NA NA NA "no" "0" "107941a" NA
"1498" -0.580364509098955 "girl" -1 NA NA "urban" NA -0.671148163776441 "0" "0" -1.22019578686259 NA "0" "107941b" "diag"
"1499" NA "girl" 0 "1" "1" "urban" "more6mths" 0.00860794736709526 "0" "0" -0.306825087709342 "no" "0" "107941b" "diag"
"1500" NA "boy" -2 "1" "1" "urban" "less6mths" NA NA NA NA "no" "0" "107941b" NA
"1501" -1.99392072082539 "boy" 1 "1" "1" "urban" "less6mths" 2.45572994748383 "0" "0" 0.505059978204652 NA "0" "107941a" "diag"
"1502" NA "boy" -6 "1" "1" "urban" "less6mths" NA NA NA NA "no" "0" "107941a" NA
"1503" 0.151655671973665 "girl" 1 "0" "1" "urban" "more6mths" 1.64002261411158 "1" "1" 0.0991174452476549 "no" "0" "107941c" "none"
"1504" NA "boy" 0 "1" "1" "urban" "more6mths" NA NA NA NA "no" "0" "107941b" NA
"1506" 0.757465476999281 "girl" 9 "0" "1" "urban" "more6mths" 1.64002261411158 "1" "0" -1.11871015362334 "no" "0" "107941c" "none"
"1509" NA "boy" 4 "0" "1" "urban" "more6mths" 0.824315280739339 "0" "0" -0.509796354187841 "no" "0" "152601b" "none"
"1511" 1.4390015076531 "girl" 4 "0" "1" "rural" "more6mths" 0.00860794736709526 "1" "0" -0.61128198742709 "no" "0" "159031c" "shcn"
"1513" 1.13609660514029 "girl" 0 "0" "1" "rural" "less6mths" 0.00860794736709526 "1" "0" 0.505059978204652 "no" "0" "159031c" "none"
"1514" NA "boy" 1 "1" "1" "rural" "less6mths" NA NA NA NA "no" "0" "124171c" NA
"1515" -0.832785261192961 "girl" 4 "0" "1" "rural" "more6mths" 0.00860794736709526 "1" "0" 0.302088711726153 "yes" "0" "123441" "shcn"
"1517" NA "boy" 0 NA "1" "rural" "notAtAll" 0.00860794736709526 "1" "0" 2.73774390946814 "yes" "0" "123441" "diag"
"1518" NA "girl" 5 "0" "1" "urban" "less6mths" 0.00860794736709526 "1" "0" NA "no" "0" "153171c" "diag"
"1520" 1.6661801845377 "boy" 4 "0" "1" "urban" "less6mths" 0.00860794736709526 "1" "0" -0.00236818799159436 "no" "0" "153171c" "none"
"1521" 1.96908508705051 "girl" 8 "0" "1" "urban" "more6mths" 0.824315280739339 "1" "0" 1.4184306773579 "no" "0" "153171c" "diag"
"1522" 0.378834348858271 "girl" -6 "0" "1" "rural" "more6mths" 0.00860794736709526 "1" "0" -0.205339454470093 "no" "0" "131681a" "none"
"1523" -0.428912057842551 "boy" 1 "0" "3" "rural" "notAtAll" 1.64002261411158 "1" "0" 1.4184306773579 "no" "0" "186061a" "shcn"
"1525" -0.176491305748544 "boy" 6 "1" "1" "rural" "more6mths" 0.00860794736709526 "1" "0" -0.509796354187841 "no" "0" "251691a" "shcn"
"1526" 0.505044724905274 "boy" 2 "0" "1" "rural" "more6mths" 0.00860794736709526 "1" "0" 0.708031244683151 "no" "0" "180661b" "diag"
"1527" 1.13609660514029 "boy" 5 "0" "1" "rural" "more6mths" -0.671148163776441 "0" "0" 1.82437321031489 "no" "0" "180661b" "none"
"1528" -1.26190053975277 "girl" 2 "0" "1" "rural" "notAtAll" -1.35090427491998 "1" "0" -0.915738887144838 "no" "0" "104511a" "diag"
"1529" 0.782707552208682 "girl" -2 NA "1" "rural" "less6mths" 0.960266502968046 "0" "0" -1.32168142010183 "no" "0" "183061a" "diag"
"1530" 0.807949627418082 "girl" -3 "0" "1" "rural" "notAtAll" -0.671148163776441 "0" "0" -0.712767620666339 "no" "0" "183061a" "shcn"
"1531" 1.26230698118729 "girl" 6 "0" "1" "rural" "less6mths" -0.671148163776441 "1" "0" -0.205339454470093 "no" "0" "183061a" "shcn"
"1532" NA "boy" 7 "0" "1" "rural" "more6mths" NA NA NA NA "no" "0" "183061a" NA
"1533" -1.26190053975277 "boy" -2 "0" "1" "rural" "less6mths" 0.00860794736709526 "1" "0" -1.01722452038409 "no" "0" "183061a" "shcn"
"1534" -0.832785261192961 "girl" -2 "0" "1" "rural" "less6mths" 0.00860794736709526 "1" "0" 0.505059978204652 "no" "0" "183061a" "none"
"1535" -0.0502809297015406 "girl" -1 "0" "1" "rural" "notAtAll" 0.960266502968046 "1" "0" 0.505059978204652 "no" "0" "183061a" "diag"
"1536" NA "girl" 0 "0" "1" "rural" "less6mths" 0.824315280739339 "0" "0" 0.302088711726153 "no" "0" "183061a" "diag"
"1537" 1.96908508705051 "girl" 10 "0" "1" "rural" "more6mths" 1.64002261411158 "1" "0" -0.306825087709342 "no" "0" "181901b" "diag"
"1538" -1.69101581831258 "girl" 4 "0" "3" "rural" "notAtAll" 0.144559169595803 "0" "0" -1.11871015362334 "no" "0" "181901a" "none"
"1539" NA "boy" -3 "0" "1" "rural" "less6mths" -0.671148163776441 "1" "0" 1.82437321031489 "no" "0" "181901a" "none"
"1540" NA "boy" 2 "0" "1" "rural" "less6mths" -0.671148163776441 "0" "0" 0.302088711726153 "no" "0" "181901b" "diag"
"1542" -1.16093223891517 "boy" -3 "0" "3" "rural" "less6mths" -2.03066038606351 "1" "0" -0.408310720948591 "no" "0" "181901b" "diag"
"1543" -0.757059035564759 "boy" -6 "0" "1" "rural" "more6mths" -2.03066038606351 "0" "0" -0.814253253905589 "no" "0" "181901b" "shcn"
"1545" NA "girl" -7 "0" "3" "rural" "less6mths" NA NA NA NA "no" "0" "181901b" NA
"1546" NA "boy" 1 "0" "1" "rural" "notAtAll" NA NA NA NA "no" "0" "181901a" NA
"1547" 0.505044724905274 "girl" 0 "0" "1" "rural" "more6mths" 0.00860794736709526 "1" "0" 0.708031244683151 "no" "0" "180661a" "none"
"1549" -0.757059035564759 "boy" -1 "1" "1" "rural" "more6mths" -0.671148163776441 "0" "0" 0.302088711726153 "no" "0" "251691b" "none"
"1550" 0.782707552208682 "girl" -1 "0" "1" "rural" "less6mths" 1.64002261411158 "1" "0" -0.306825087709342 "no" "0" "251691b" "diag"
"1551" -0.555122433889554 "boy" 1 "0" "1" "rural" "notAtAll" -0.671148163776441 "1" "0" -0.00236818799159436 "no" "0" "251691a" "none"
"1552" -0.807543185983561 "girl" -1 "0" "1" "rural" "less6mths" NA "0" "0" -0.814253253905589 "no" "0" "251691a" "none"
"1554" NA "girl" -1 "1" "1" "rural" "less6mths" NA NA NA NA "no" "0" "251691b" NA
"1559" -1.21141638933397 "girl" 1 "0" "1" "rural" "notAtAll" -0.535196941547734 "0" "1" 0.606545611443901 "no" "0" "181901a" "diag"
"1575" -0.807543185983561 "boy" -3 "0" "3" "rural" "more6mths" -0.671148163776441 "0" "0" NA "no" "0" "251721a" "diag"
"1576" 0.505044724905274 "girl" 5 "0" "1" "rural" "less6mths" 0.824315280739339 "0" "0" -1.11871015362334 "no" "0" "251691a" "diag"
"1577" 1.00988622909329 "boy" 8 "0" "1" "rural" "less6mths" 1.64002261411158 "1" "0" 0.8095168779224 "no" "0" "181901a" "none"
"1579" -0.0502809297015406 "boy" 1 "0" "1" "rural" "less6mths" -0.671148163776441 "0" "0" 0.606545611443901 "no" "0" "104511a" "diag"
"1580" 0.0506873711360622 "girl" 8 "0" "1" "rural" "notAtAll" -0.671148163776441 "0" "1" -0.509796354187841 "no" "0" "104511b" "none"
"1581" NA "boy" 0 "0" "3" "rural" "notAtAll" NA NA NA NA "no" "0" "104511a" NA
"1582" NA "girl" 0 "0" "1" "rural" "less6mths" 0.144559169595803 "0" "0" NA "no" "0" "104511c" "diag"
"1583" 0.908917928255685 "boy" -1 "0" "1" "rural" "more6mths" -0.671148163776441 "0" "0" -0.61128198742709 "no" "0" "104511b" "diag"
"1584" 0.505044724905274 "girl" 8 "0" "1" "rural" "more6mths" -0.671148163776441 "0" "0" -0.205339454470093 "no" "0" "104511b" "diag"
"1585" NA "boy" -2 "0" "1" "rural" "less6mths" 0.00860794736709526 "0" "0" NA "no" "0" "104511a" "none"
"1586" 0.505044724905274 "boy" 5 "0" "1" "rural" "less6mths" 0.824315280739339 "0" "0" -0.61128198742709 "no" "0" "104511a" "diag"
"1587" NA "boy" 0 "0" "1" "rural" "more6mths" -0.671148163776441 "1" "0" 1.82437321031489 "no" "0" "104511c" "none"
"1588" -0.479396208261352 "girl" 1 "0" "1" "rural" "less6mths" -0.671148163776441 "0" "0" NA "no" "0" "104511c" "none"
"1589" NA "girl" -6 "1" "1" "rural" "notAtAll" NA NA NA NA "no" "0" "104511a" NA
"1590" 1.00988622909329 "girl" 8 "0" "1" "rural" "more6mths" 0.00860794736709526 "0" "1" 0.302088711726153 "no" "0" "104511a" "diag"
"1591" 1.91860093663171 "boy" -1 "0" NA "rural" "notAtAll" -0.671148163776441 "0" "0" 1.82437321031489 "no" "0" "104511c" "diag"
"1592" NA "girl" 0 "0" "1" "rural" "notAtAll" 0.144559169595803 "0" "1" 0.708031244683151 "no" "0" "104511a" "diag"
"1593" NA "boy" 0 "0" "1" "rural" "notAtAll" 2.45572994748383 "0" "0" 0.911002511161649 "no" "0" "123741" "diag"
"1596" 1.4137594324437 "boy" 4 "1" "1" "urban" "less6mths" 0.00860794736709526 "0" "0" -0.408310720948591 "no" "0" "152571c" "none"
"1597" NA "girl" 6 "0" "1" "rural" "less6mths" NA NA NA NA "no" "0" "125101c" NA
"1598" 1.96908508705051 "boy" 2 "0" "1" "urban" "less6mths" 1.64002261411158 "1" "0" 0.302088711726153 "no" "0" "207531a" "none"
"1600" NA "boy" -2 "0" "1" "rural" "more6mths" 0.824315280739339 "0" "0" 0.403574344965403 "no" "0" "261031" "shcn"
"1602" NA "girl" -2 "0" "1" "urban" "less6mths" -2.03066038606351 "0" "0" NA "no" "0" "152571a" "none"
"1603" -0.40366998263315 "boy" 7 "0" "1" "rural" "less6mths" -1.35090427491998 "0" "0" -0.205339454470093 "yes" "0" "192551a" "none"
"1604" NA "boy" -3 "1" "1" "urban" "notAtAll" -1.35090427491998 "0" "0" 0.606545611443901 "no" "0" "186061b" NA
"1605" NA "girl" -1 "1" "1" "urban" "more6mths" NA NA NA NA "no" "0" "114721c" NA
"1607" NA "boy" -3.33333333333333 "1" NA "urban" NA NA NA NA NA "no" "0" "152901a" NA
"1608" NA "boy" -5 "1" "3" "urban" "more6mths" NA NA NA NA "yes" "0" "152571c" NA
"1609" NA "girl" 3 "0" "1" "urban" "notAtAll" 0.00860794736709526 "1" "0" -1.52465268658033 "no" "0" "207531a" "diag"
"1610" NA "girl" -5 "1" "1" "rural" "more6mths" NA NA NA NA "no" "0" "136211b" NA
"1611" -0.252217531376746 "girl" 0 "0" "1" "urban" "more6mths" 1.64002261411158 "1" "0" -0.712767620666339 "no" "0" "152571b" "none"
"1612" NA "boy" -1 NA NA "urban" NA -0.671148163776441 "0" "0" -0.712767620666339 NA "0" "152901b" "none"
"1613" 0.908917928255685 "boy" 10 "0" "1" "urban" "less6mths" 0.824315280739339 "1" "0" 0.606545611443901 "no" "0" "152571a" "diag"
"1614" -0.504638283470753 "girl" -1 "0" "1" "rural" "more6mths" 0.00860794736709526 "0" "1" -0.61128198742709 "no" "0" "259781b" "diag"
"1616" NA "girl" -4 "0" "1" "rural" "less6mths" NA NA NA NA "no" "0" "136211a" NA
"1617" NA "girl" 5 "0" "3" "rural" "less6mths" NA NA NA NA "no" "0" "136211b" NA
"1618" 0.883675853046284 "boy" 7 "0" "1" "urban" "more6mths" -1.35090427491998 "0" "0" -0.408310720948591 "no" "0" "152571a" "diag"
"1620" -0.706574885145958 "girl" 5 "0" "1" "rural" "less6mths" -0.671148163776441 "0" "0" 0.708031244683151 "no" "0" "125101c" "diag"
"1623" 0.631255100952277 "girl" -2 "1" "1" "rural" "more6mths" 0.00860794736709526 "0" "0" NA "no" "0" "101351b" "diag"
"1624" 1.6661801845377 "girl" 2 "0" "1" "rural" "less6mths" 0.00860794736709526 "1" "0" 1.51991631059714 "no" "0" "125101b" "diag"
"1625" NA "boy" 0 "0" "1" "rural" "less6mths" NA NA NA NA "no" "0" "125101a" NA
"1626" -0.0502809297015406 "girl" 0 "0" "1" "rural" "more6mths" 0.824315280739339 "0" "0" 0.302088711726153 "no" "0" "125101b" "diag"
"1627" -0.378427907423749 "girl" 1 "0" "1" "rural" "less6mths" 0.144559169595803 "0" "0" -0.814253253905589 "no" "0" "125101a" "diag"
"1628" 1.00988622909329 "boy" 4 "0" "1" "rural" "less6mths" 1.64002261411158 "1" "0" 0.911002511161649 "no" "0" "125101c" "none"
"1629" 0.0506873711360622 "boy" -1 "0" "1" "rural" "more6mths" 0.00860794736709526 "0" "0" -0.103853821230844 "no" "0" "125101a" "diag"
"1630" 1.26230698118729 "girl" 10 "0" "1" "rural" "more6mths" 0.144559169595803 "1" "0" -0.408310720948591 "no" "0" "125101c" "none"
"1631" -0.428912057842551 "girl" -1 "0" "1" "rural" "less6mths" 2.45572994748383 "0" "0" -0.814253253905589 "no" "0" "125101a" "none"
"1632" NA "boy" -8 "1" "1" "rural" "less6mths" -0.671148163776441 "0" "0" -0.915738887144838 "no" "0" "125101c" "shcn"
"1633" 0.757465476999281 "girl" 10 "0" "1" "rural" "less6mths" 0.824315280739339 "1" "0" 0.708031244683151 "no" "0" "125101c" "none"
"1634" NA "boy" -2 "1" "1" "rural" "less6mths" NA NA NA NA "no" "0" "125101b" NA
"1635" 1.96908508705051 "girl" 4 "0" "1" "rural" "less6mths" 1.64002261411158 "1" "0" 2.73774390946814 "no" "0" "125101a" "none"
"1636" -0.580364509098955 "girl" -2 "0" "1" "rural" "less6mths" 0.00860794736709526 "1" "0" -0.408310720948591 "no" "0" "125101b" "none"
"1637" NA "girl" 2 "0" "1" "rural" "less6mths" 0.824315280739339 "0" "0" 1.51991631059714 "no" "0" "125101b" "none"
"1638" -0.277459606586147 "boy" 2 "0" "1" "rural" "more6mths" -0.671148163776441 "1" "0" -0.205339454470093 "no" "0" "125101c" "none"
"1639" NA "boy" 2 "0" "1" "rural" "less6mths" -2.03066038606351 "1" "1" 1.62140194383639 "no" "0" "125101a" "none"
"1640" NA "boy" -2 "1" "1" "rural" "more6mths" NA NA NA NA "no" "1" "237871b" NA
"1641" NA "boy" -2 "1" "1" "rural" "more6mths" NA NA NA NA "no" "1" "237871b" NA
"1642" -0.580364509098955 "girl" 3 "1" "1" "rural" "more6mths" 1.64002261411158 "1" "1" -0.205339454470093 "no" "0" "237871b" "shcn"
"1643" NA "girl" 1 "0" "1" "rural" "notAtAll" NA NA NA NA "no" "0" "237871c" NA
"1644" NA "boy" 1 "0" "1" "rural" "more6mths" 0.00860794736709526 "0" "0" 0.505059978204652 "no" "0" "237871d" "none"
"1645" 0.252623972811267 "girl" 1 "0" "1" "rural" "more6mths" -2.03066038606351 "0" "1" 1.2154594108794 "no" "0" "259781b" "none"
"1646" NA "boy" 9 "0" "1" "rural" "less6mths" NA NA NA NA "no" "0" "259781d" NA
"1648" 0.757465476999281 "girl" 5 "0" "1" "rural" "more6mths" 0.00860794736709526 "1" "0" 0.606545611443901 "no" "0" "125101b" "none"
"1649" -0.933753562030564 "boy" 3 "0" "1" "rural" "less6mths" 0.00860794736709526 "0" "0" NA "no" "0" "125101b" "none"
"1650" 0.757465476999281 "boy" 7 "0" "1" "rural" "notAtAll" 0.960266502968046 "0" "0" 1.82437321031489 "no" "0" "125101c" "none"
"1651" 1.71666433495651 "girl" 3.75 "0" "1" "urban" "more6mths" 0.00860794736709526 "1" "0" -0.509796354187841 "no" "0" "207531a" "diag"
"1652" 1.5904539589095 "girl" 3 "0" "1" "urban" "less6mths" 0.00860794736709526 "1" "0" -0.712767620666339 "no" "0" "207531a" "none"
"1653" 0.000203220717260574 "girl" 2 "0" "1" "urban" "more6mths" 0.00860794736709526 "1" "0" NA "no" "0" "207531c" "shcn"
"1654" NA "girl" 1 "0" "1" "urban" "more6mths" 0.00860794736709526 "1" "0" -0.103853821230844 "no" "0" "207531a" "diag"
"1656" 0.176897747183066 "girl" 6.25 "0" "1" "urban" "notAtAll" 1.64002261411158 "1" "0" -0.306825087709342 "no" "1" "207531a" "diag"
"1657" 0.176897747183066 "girl" 4 NA "1" "urban" "less6mths" 1.64002261411158 "1" "0" -0.306825087709342 "no" "1" "207531c" "diag"
"1658" NA "girl" 0 "0" "1" "urban" "less6mths" NA NA NA NA "no" "0" "153171a" NA
"1659" 1.81763263579411 "girl" 6 "0" "1" "urban" "more6mths" 0.00860794736709526 "1" "0" -0.306825087709342 "no" "0" "207531b" "shcn"
"1660" 0.202139822392466 "girl" 0 "0" "1" "urban" "less6mths" 1.64002261411158 "0" "0" 0.505059978204652 "no" "0" "207531c" "none"
"1663" -0.0502809297015406 "girl" 0 "0" "1" "urban" "less6mths" -1.35090427491998 "0" "0" 0.8095168779224 "no" "0" "207531c" "none"
"1664" 0.757465476999281 "boy" 1.25 "0" "1" "urban" "less6mths" -0.671148163776441 "0" "0" 0.505059978204652 "no" "0" "207531a" "none"
"1665" 0.227381897601867 "boy" 5 "0" "1" "urban" "more6mths" -0.671148163776441 "1" "0" -1.42316705334108 "no" "0" "207531c" "none"
"1666" NA "boy" 0 "0" "1" "urban" "less6mths" 0.00860794736709526 "0" "0" -0.00236818799159436 "no" "0" "207531b" "none"
"1667" NA "boy" 5 "0" "1" "urban" "notAtAll" NA NA NA NA "no" "0" "207531b" NA
"1668" 0.35359227364887 "boy" 5 "0" "1" "urban" "less6mths" 0.00860794736709526 "0" "0" 0.8095168779224 "no" "0" "207531b" "none"
"1669" NA "boy" 7 "0" "1" "urban" "more6mths" 0.824315280739339 "1" "0" -0.408310720948591 "no" "0" "207531a" "diag"
"1671" 1.28754905639669 "boy" 7 "0" "1" "urban" "more6mths" 0.824315280739339 "1" "0" 0.0991174452476549 "no" "0" "207531c" "none"
"1672" -0.454154133051951 "boy" 1.25 NA "1" "urban" "less6mths" 0.824315280739339 "0" "0" -0.61128198742709 "no" "0" "207531a" "none"
"1673" NA "boy" 2 "0" "1" "urban" "less6mths" -2.03066038606351 "0" "0" -0.408310720948591 "no" "0" "152601b" "diag"
"1674" NA "girl" 2 "0" "3" "rural" "more6mths" 0.824315280739339 "0" "0" -1.32168142010183 "no" "0" "133811a" "diag"
"1675" NA "girl" 6 "0" "1" "rural" "more6mths" 0.144559169595803 "1" "0" 0.505059978204652 "no" "0" "133811c" "diag"
"1676" -0.428912057842551 "boy" -2 "0" "3" "rural" "less6mths" 0.00860794736709526 "0" "0" -0.00236818799159436 "no" "0" "133811b" "shcn"
"1677" 0.126413596764264 "boy" -3 "0" "3" "rural" "more6mths" 0.824315280739339 "1" "0" -1.11871015362334 "no" "0" "133811b" "none"
"1678" -0.0502809297015406 "girl" 0 "0" "1" "rural" "less6mths" 0.00860794736709526 "1" "0" 0.505059978204652 "no" "0" "133811a" "diag"
"1680" 0.757465476999281 "boy" 0 "0" "1" "rural" "more6mths" 0.00860794736709526 "1" "0" 0.0991174452476549 "no" "0" "133811a" "diag"
"1681" NA "girl" 5 "1" "1" "rural" "less6mths" NA NA NA NA "no" "0" "133811b" NA
"1683" NA "boy" -4 "0" "1" "rural" "notAtAll" NA NA NA NA "yes" "0" "104811c" NA
"1688" 1.26230698118729 "girl" 0 "0" "1" "rural" "more6mths" -0.671148163776441 "1" "0" -1.11871015362334 "no" "0" "114851a" "none"
"1690" 0.959402078674486 "boy" 1 "0" "1" "urban" "less6mths" 0.00860794736709526 "1" "0" 1.62140194383639 "no" "0" "197211f" "none"
"1691" 0.505044724905274 "boy" 4 "0" "1" "urban" "less6mths" 1.64002261411158 "0" "0" 0.911002511161649 "no" "0" "197211f" "diag"
"1692" 1.00988622909329 "girl" 2 "0" "1" "urban" "less6mths" 1.64002261411158 "1" "0" 0.708031244683151 "no" "0" "197211d" "diag"
"1694" NA "girl" -1 "0" "1" "urban" "more6mths" NA NA NA NA "no" "0" "197211d" NA
"1695" NA "girl" -4 "0" "1" "urban" "less6mths" NA NA NA NA "no" "0" "197211e" NA
"1696" -0.656090734727157 "girl" -1 "1" "1" "urban" "more6mths" 0.824315280739339 "1" "0" 1.2154594108794 "no" "0" "197211a" "none"
"1697" 1.4137594324437 "girl" 2 "0" "1" "urban" "less6mths" 1.64002261411158 "1" "0" -0.61128198742709 "no" "0" "197211d" "none"
"1698" NA "boy" 2 "0" "1" "urban" "more6mths" 1.64002261411158 "0" "0" -1.11871015362334 "no" "0" "197211d" "shcn"
"1700" 1.4137594324437 "girl" 1 "0" "1" "urban" "less6mths" -0.671148163776441 "0" "1" -1.42316705334108 "no" "0" "197211d" "shcn"
"1701" NA "boy" -2 "1" "1" "urban" "less6mths" -2.03066038606351 "0" "0" NA "no" "0" "114421a" "none"
"1703" 1.00988622909329 "boy" -1 "0" "1" "urban" "more6mths" -0.671148163776441 "1" "0" -0.103853821230844 "yes" "0" "114421b" "none"
"1704" 0.807949627418082 "girl" 2 "0" "1" "urban" "more6mths" 1.64002261411158 "1" "0" 0.708031244683151 "no" "0" "197211a" "none"
"1705" 0.101171521554863 "girl" 0 "0" "1" "urban" "more6mths" -0.671148163776441 "0" "0" -1.42316705334108 "no" "0" "197211e" "diag"
"1706" NA "boy" 2 "1" "1" "urban" "less6mths" 0.824315280739339 "0" "0" NA "no" "0" "197211d" "none"
"1707" 1.4137594324437 "boy" 8 "0" "1" "urban" "more6mths" -0.671148163776441 "0" "0" 0.0991174452476549 "no" "0" "42444" "none"
"1709" 1.13609660514029 "boy" 0 "0" "1" "urban" "less6mths" 0.144559169595803 "1" "0" -0.61128198742709 "no" "0" "114421e" "none"
"1710" 1.71666433495651 "girl" 7 "0" "1" "urban" "less6mths" 0.00860794736709526 "1" "0" 0.505059978204652 "no" "0" "114421c" "shcn"
"1745" NA "girl" -3 "0" "3" "rural" "notAtAll" NA NA NA NA "no" "0" "186061b" NA
"1746" -2.1706152472912 "girl" 2 "0" NA "urban" "notAtAll" -2.03066038606351 "0" "0" NA "yes" "0" "112591a" "shcn"
"1749" 1.08561245472149 "girl" 2 "0" "1" "urban" "less6mths" -0.671148163776441 "1" "0" -0.915738887144838 "no" "0" "197211c" "diag"
"1751" 0.35359227364887 "boy" 1 "0" "1" "urban" "less6mths" -0.671148163776441 "0" "0" -0.712767620666339 "no" "0" "114421b" "none"
"1753" 0.631255100952277 "boy" 9 NA "1" "rural" "more6mths" 0.144559169595803 "0" "0" 0.708031244683151 "no" "0" "104511c" "diag"
"1754" NA "girl" 3 "0" "1" "urban" "less6mths" NA NA NA NA "yes" "0" "269301a" NA
"1756" NA "boy" -3 "1" "1" "urban" "less6mths" NA NA NA NA "no" "0" "269301d" NA
"1757" NA "girl" 2 "0" "3" "urban" "more6mths" 0.00860794736709526 "0" "0" 1.51991631059714 "no" "0" "269301c" "none"
"1758" 1.00988622909329 "boy" 6 "0" "1" "rural" "less6mths" -2.03066038606351 "0" "0" 0.0991174452476549 "no" "0" "136211b" "diag"
"1759" -0.176491305748544 "girl" 3 "1" "1" "urban" "less6mths" 2.45572994748383 "1" "0" -0.915738887144838 "no" "0" "113791c" "none"
"1760" NA "girl" 1 "1" "1" "urban" "more6mths" NA NA NA NA "no" "0" "152601e" NA
"1761" NA "girl" 2 "0" "3" "urban" NA -2.03066038606351 "0" "0" NA "no" "0" "153171b" "none"
"1762" -0.201733380957945 "girl" -1 "0" "1" "urban" "less6mths" 1.64002261411158 "1" "0" -0.205339454470093 "no" "0" "152601b" "none"
"1763" -1.00947978765877 "girl" 2 "0" "1" "urban" "less6mths" 0.00860794736709526 "1" "0" -0.205339454470093 "no" "0" "152601a" "shcn"
"1764" NA "boy" 1 "0" "1" "urban" "more6mths" NA NA NA NA "no" "0" "114421c" NA
"1765" 1.00988622909329 "boy" 4 "0" "1" "urban" "more6mths" 0.144559169595803 "1" "0" -0.814253253905589 "no" "0" "152601a" "diag"
"1766" NA "boy" -2 "0" "1" "urban" "more6mths" NA NA NA NA "yes" "0" "152601b" NA
"1767" 1.00988622909329 "girl" 2 "0" "1" "urban" "more6mths" 0.00860794736709526 "1" "0" -0.509796354187841 "no" "0" "153171b" "none"
"1768" -1.18617431412457 "boy" -2 "1" "1" "urban" "more6mths" -1.35090427491998 "0" "0" 1.62140194383639 "no" "0" "152601c" "none"
"1769" -0.201733380957944 "boy" -3 "1" "1" "urban" "less6mths" -1.35090427491998 "0" "1" 0.505059978204652 "no" "0" "152601a" "diag"
"1770" NA "boy" -9 "1" "1" "urban" "less6mths" NA NA NA NA "no" "0" "152601b" NA
"1771" 0.126413596764264 "boy" 2 "0" "1" "urban" "more6mths" 0.144559169595803 "1" "0" 0.505059978204652 "no" "0" "152601e" "diag"
"1772" NA "girl" -2 "1" "1" "urban" "more6mths" 1.64002261411158 "0" "0" 1.62140194383639 "no" "0" "152601e" "none"
"1773" 1.81763263579411 "girl" 4 "0" "1" "urban" "less6mths" 0.00860794736709526 "0" "0" -0.915738887144838 "no" "0" "152601e" "diag"
"1774" NA "girl" -2 "0" "1" "urban" "less6mths" NA NA NA NA "no" "0" "152601b" NA
"1776" 0.757465476999281 "girl" 2 "0" "1" "urban" "more6mths" 2.45572994748383 "1" "0" 0.505059978204652 "yes" "0" "152601d" "none"
"1777" 1.26230698118729 "boy" 1 "0" "1" "urban" "less6mths" 0.144559169595803 "1" "0" -1.01722452038409 "no" "0" "152601b" "diag"
"1778" 0.631255100952277 "girl" 3 "0" "1" "urban" "more6mths" 1.64002261411158 "1" "0" 0.302088711726153 "no" "0" "152601c" "diag"
"1779" 1.21182283076849 "boy" 8 "0" "1" "urban" "more6mths" 1.64002261411158 "1" "0" 0.606545611443901 "no" "0" "152601c" "diag"
"1780" NA "girl" 0 "0" "1" "urban" "more6mths" 0.00860794736709526 "1" "0" -0.306825087709342 "no" "0" "153171d" "none"
"1781" 1.06037037951209 "girl" 2 NA "1" "urban" "more6mths" 0.00860794736709526 "1" "0" -0.915738887144838 "no" "0" "153171a" "diag"
"1782" -0.580364509098955 "boy" 0 "0" "3" "urban" "more6mths" 1.64002261411158 "1" "0" -1.11871015362334 "no" "0" "152601d" "none"
"1783" 1.00988622909329 "boy" 2 "0" "1" "urban" "more6mths" -2.03066038606351 "0" "0" 2.73774390946814 "no" "0" "152601a" "none"
"1784" NA "boy" 3 "0" "1" "urban" "more6mths" -0.671148163776441 "1" "0" 2.73774390946814 "no" "0" "153171a" "none"
"1785" NA "boy" 2 "0" "1" "urban" "more6mths" -0.671148163776441 "1" "0" 1.11397377764015 "no" "0" "152601e" "none"
"1786" NA "boy" -8 "0" "1" "urban" "more6mths" NA NA NA NA "no" "0" "152601d" NA
"1787" -1.26190053975277 "girl" -6 "1" "1" "urban" "notAtAll" 0.824315280739339 "0" "0" -1.52465268658033 "yes" "0" "152601e" "diag"
"1788" NA "boy" -3 "1" "1" "urban" "more6mths" 0.00860794736709526 "0" "0" -0.00236818799159436 "no" "0" "152601b" "diag"
"1789" NA "girl" -1 "1" "1" "urban" "more6mths" NA NA NA NA "no" "0" "152601c" NA
"1790" -0.78230111077416 "boy" -2 "0" "1" "urban" "less6mths" -2.03066038606351 "0" "0" -0.509796354187841 "yes" "0" "152601d" "diag"
"1791" -0.0502809297015406 "girl" 2 "0" "1" "urban" "less6mths" -1.35090427491998 "0" "0" -0.712767620666339 "no" "0" "153171d" "diag"
"1792" 0.505044724905274 "girl" 5 "0" "1" "urban" "more6mths" 0.824315280739339 "1" "0" 0.0991174452476549 "no" "0" "152601a" "none"
"1793" 0.126413596764264 "boy" 1 "0" "1" "urban" "less6mths" -1.35090427491998 "1" "0" -0.103853821230844 "no" "0" "152601e" "diag"
"1794" NA "girl" 2 "0" "1" "urban" "more6mths" -1.35090427491998 "0" "0" -0.61128198742709 "no" "0" "152601c" "diag"
"1796" NA "girl" 6 "0" "1" "urban" "less6mths" 0.144559169595803 "1" "0" -1.01722452038409 "no" "0" "152601a" "shcn"
"1797" 1.4642435828625 "girl" 0 "0" "1" "urban" "less6mths" -0.671148163776441 "1" "1" -0.814253253905589 "no" "0" "152731b" "none"
"1798" 0.404076424067672 "girl" 0 "1" "1" "urban" "less6mths" -0.671148163776441 "1" "0" -1.32168142010183 "no" "0" "152731a" "diag"
"1799" 1.13609660514029 "boy" 8 "0" "1" "urban" "less6mths" -0.671148163776441 "1" "0" 0.708031244683151 "no" "0" "152731a" "none"
"1800" 1.3885173572343 "girl" -2 "0" "1" "urban" "more6mths" 0.00860794736709526 "1" "0" -0.61128198742709 "no" "0" "152731a" "none"
"1801" 0.404076424067672 "boy" 0 "0" "1" "urban" "more6mths" -0.671148163776441 "1" "0" -0.205339454470093 "no" "0" "152731a" "none"
"1802" NA "boy" 0 NA "1" "urban" "more6mths" -2.03066038606351 "0" "0" 0.606545611443901 "no" "0" "152731b" "none"
"1803" 0.378834348858271 "girl" 3 "0" "1" "urban" "more6mths" 0.144559169595803 "1" "0" -0.712767620666339 "no" "0" "152731a" "none"
"1804" NA "boy" -3 "0" "1" "urban" "more6mths" 1.64002261411158 "1" "0" NA "no" "0" "152731a" "diag"
"1805" NA "boy" 9 "0" "1" "urban" "more6mths" -0.671148163776441 "1" "0" -1.32168142010183 "no" "0" "113351b" "shcn"
"1806" -0.832785261192962 "boy" 2 "0" "1" "rural" "notAtAll" 1.64002261411158 "0" "0" 0.708031244683151 "no" "0" "247641a" "shcn"
"1807" NA "boy" 7 "0" "1" "urban" "more6mths" 0.00860794736709526 "1" "0" 0.505059978204652 "no" "0" "153031b" "none"
"1808" NA "girl" 0 "1" "1" "urban" "more6mths" NA NA NA NA "no" "0" "113791d" NA
"1809" -0.832785261192961 "girl" -3 "0" "1" "urban" "less6mths" -0.671148163776441 "0" "1" 0.302088711726153 "yes" "0" "152601d" "diag"
"1810" -0.327943757004948 "girl" 8 "0" "1" "urban" "more6mths" 0.824315280739339 "0" "0" -1.52465268658033 "no" "0" "152601d" "none"
"1811" NA "boy" -4 "1" "1" "urban" "more6mths" 1.64002261411158 "0" "0" 1.0124881444009 "no" "0" "182461b" "diag"
"1813" NA "girl" 0 "1" "1" "urban" NA 0.144559169595803 "0" "0" NA "no" "0" "116191b" "diag"
"1815" NA "girl" -2 "1" "1" "urban" "more6mths" NA NA NA NA "no" "0" "107941b" NA
"1816" NA "girl" 1 "0" "1" "urban" "notAtAll" 0.00860794736709526 "1" "0" 1.2154594108794 "no" "0" "153171b" "none"
"1818" NA "boy" 1.66666666666667 "1" "3" "urban" "more6mths" NA NA NA NA "no" "0" "107941c" NA
"1819" -0.40366998263315 "boy" -5 "1" "1" "urban" "more6mths" -1.35090427491998 "0" "0" 0.606545611443901 "no" "0" "153171d" "none"
"1820" -0.78230111077416 "girl" -2 "1" "1" "urban" "less6mths" 0.00860794736709526 "1" "0" -1.82910958629808 "no" "0" "107941b" "none"
"1823" -0.731816960355358 "boy" 1 "0" "1" "rural" "less6mths" 1.64002261411158 "1" "0" NA "no" "0" "131681a" "shcn"
"1824" 0.505044724905274 "girl" -4 "0" "1" "rural" "less6mths" 0.00860794736709526 "0" "0" 0.911002511161649 "no" "0" "251721d" "diag"
"1825" NA "boy" -9 "1" "1" "rural" "less6mths" -2.03066038606351 "0" "1" -0.00236818799159436 "no" "0" "251721d" "diag"
"1826" NA "girl" 2 NA "1" "rural" "notAtAll" NA NA NA NA "no" "0" "251721d" NA
"1827" -0.731816960355358 "girl" 2 "0" "1" "rural" "more6mths" 0.00860794736709526 "0" "0" -0.306825087709342 "no" "0" "251721b" "none"
"1828" 0.757465476999281 "boy" 1 "0" "1" "rural" "more6mths" -0.671148163776441 "1" "0" 1.4184306773579 "no" "0" "146131a" "diag"
"1829" 0.757465476999281 "boy" 9 "0" "1" "rural" "less6mths" 0.824315280739339 "1" "0" -0.103853821230844 "no" "0" "146131a" "none"
"1830" -0.327943757004948 "girl" 6 "0" "1" "rural" "less6mths" 0.00860794736709526 "0" "0" 0.403574344965403 "no" "0" "186061b" "none"
"1831" 1.00988622909329 "girl" 5 "0" "1" "rural" "notAtAll" 0.824315280739339 "1" "0" 1.92585884355414 "no" "0" "186061a" "none"
"1833" -0.378427907423749 "boy" -5 "0" "1" "rural" "notAtAll" 0.00860794736709526 "0" "1" -0.915738887144838 "no" "0" "186061a" "diag"
"1834" NA "boy" 0 NA NA "rural" NA 0.00860794736709526 "1" "0" -0.00236818799159436 "no" "0" "186061a" "diag"
"1835" NA "girl" 5 "0" "1" "rural" "less6mths" 0.824315280739339 "1" "0" 0.911002511161649 "no" "0" "186061a" "none"
"1836" NA "boy" -1 "1" "1" "rural" "less6mths" 0.824315280739339 "0" "0" -0.408310720948591 "no" "0" "251691a" "none"
"1837" 0.505044724905274 "girl" 0 "0" "1" "rural" "more6mths" 0.00860794736709526 "1" "0" -0.408310720948591 "no" "0" "251691b" "none"
"1838" -1.38811091579978 "girl" 0 "0" "1" "rural" "less6mths" 0.00860794736709526 "0" "0" 0.505059978204652 "no" "0" "251691b" "diag"
"1839" NA "girl" -3 NA NA "rural" NA 0.00860794736709526 "0" "0" -0.408310720948591 NA "0" "251691a" "diag"
"1840" 1.6661801845377 "boy" 2 "0" "1" "rural" "more6mths" 0.00860794736709526 "0" "0" -0.103853821230844 "no" "0" "146131b" "diag"
"1841" NA "girl" -7 "1" "1" "rural" "less6mths" 2.45572994748383 "1" "1" -0.61128198742709 "no" "0" "251691b" "shcn"
"1842" 1.13609660514029 "girl" 5 "0" "1" "rural" "more6mths" -1.35090427491998 "1" "0" 1.4184306773579 "no" "0" "251691a" "diag"
"1843" 0.0254452959266616 "boy" 1 "0" "3" "rural" "notAtAll" 0.00860794736709526 "0" "0" -0.509796354187841 "no" "0" "104941a" "shcn"
"1845" 0.833191702627483 "girl" 5 "0" "1" "rural" "more6mths" 0.00860794736709526 "1" "0" 2.73774390946814 "no" "0" "104941a" "none"
"1846" NA "boy" -7 "0" "1" "rural" "notAtAll" NA NA NA NA "no" "0" "104941a" NA
"1849" -0.958995637239965 "girl" 2 "0" "3" "rural" "less6mths" -0.671148163776441 "0" "0" 2.73774390946814 "no" "0" "180661a" "shcn"
"1850" -0.580364509098955 "boy" 2 "0" "1" "rural" "notAtAll" 0.00860794736709526 "1" "0" -1.52465268658033 "no" "0" "104511b" "shcn"
"1852" 0.35359227364887 "boy" 0 "0" "1" "rural" "more6mths" -0.671148163776441 "1" "0" 0.302088711726153 "no" "0" "183061a" "none"
"1853" -0.100765080120342 "boy" -1.25 NA NA "rural" "less6mths" -0.671148163776441 "0" "1" -0.61128198742709 "no" "0" "181901a" "shcn"
"1854" -1.43859506621858 "boy" 4 "1" "1" "rural" "less6mths" 0.00860794736709526 "0" "0" -0.61128198742709 "no" "0" "181901b" "diag"
"1855" 1.28754905639669 "girl" 6 "0" "1" "rural" "notAtAll" -1.35090427491998 "1" "0" 1.2154594108794 "no" "0" "181901a" "none"
"1858" NA "girl" -7 "0" "1" "rural" "notAtAll" NA NA NA NA "yes" "0" "180661a" NA
"1859" -1.11044808849637 "boy" 3 "1" "1" "rural" "less6mths" -0.671148163776441 "0" "0" 1.62140194383639 "no" "0" "104511a" "none"
"1861" NA "girl" -4 "0" "1" "rural" "notAtAll" 0.144559169595803 "0" "1" -0.814253253905589 "no" "0" "104511c" "diag"
"1863" NA "girl" -2 "0" "1" "urban" "more6mths" -0.671148163776441 "1" "0" 1.2154594108794 "no" "0" "197211c" "none"
"1864" -0.681332809936557 "boy" 6 "0" "1" "rural" "less6mths" 0.960266502968046 "0" "0" -0.509796354187841 "no" "0" "155731b" "diag"
"1865" NA "boy" 2 "0" "1" "rural" "more6mths" NA NA NA NA "no" "0" "101351c" NA
"1867" NA "boy" 1 NA "1" "urban" "more6mths" NA NA NA NA "no" "0" "207531b" NA
"1869" NA "girl" 4 "1" "1" "urban" "less6mths" NA NA NA NA "no" "0" "113791a" NA
"1870" -1.51432129184678 "boy" 0 "0" "1" "urban" "more6mths" -0.671148163776441 "0" "0" 1.2154594108794 "no" "0" "197211e" "none"
"1875" NA "boy" -7 "1" "3" "rural" "more6mths" NA NA NA NA "no" "0" "106151b" NA
"1876" 1.5652118837001 "boy" 8 "0" "1" "rural" "less6mths" 0.00860794736709526 "1" "0" 0.0991174452476549 "no" "0" "106151d" "diag"
"1877" NA "girl" -1 "0" "1" "rural" "notAtAll" NA NA NA NA "yes" "0" "106151b" NA
"1878" -1.03472186286817 "girl" 0 "0" "1" "rural" "less6mths" 0.00860794736709526 "1" "0" NA "no" "0" "106151a" "diag"
"1879" -0.428912057842551 "girl" 8 "0" "1" "rural" "less6mths" 0.00860794736709526 "0" "1" -0.306825087709342 "no" "0" "106151b" "diag"
"1880" NA "boy" -2 "0" "3" "rural" "less6mths" NA NA NA NA "yes" "0" "106151d" NA
"1881" NA "boy" 2 "0" "1" "rural" "less6mths" -1.35090427491998 "1" "0" -0.408310720948591 "no" "0" "106151d" "diag"
"1882" 1.00988622909329 "girl" -1 "0" "1" "rural" "more6mths" 0.824315280739339 "1" "0" 0.0991174452476549 "no" "1" "106151c" "diag"
"1883" 1.00988622909329 "boy" -2 "0" "1" "rural" "more6mths" 0.824315280739339 "1" "0" 0.0991174452476549 "no" "1" "106151c" "diag"
"1885" 0.757465476999281 "girl" 1 "0" "3" "rural" "less6mths" 1.64002261411158 "0" "1" -0.814253253905589 "no" "0" "106151d" "diag"
"1886" 0.404076424067672 "girl" 1 "0" "1" "urban" "more6mths" -1.35090427491998 "0" "0" -1.01722452038409 "no" "0" "114421b" NA
"1887" NA "boy" -3 "0" "1" "urban" "less6mths" NA NA NA NA "yes" "0" "114421c" NA
"1888" 0.833191702627483 "boy" 0 "0" "1" "urban" "more6mths" 0.00860794736709526 "0" "0" 0.505059978204652 NA "0" "114421e" "shcn"
"1890" 0.631255100952277 "girl" 0 "0" "1" "urban" "less6mths" 0.144559169595803 "0" "0" -1.11871015362334 "no" "0" "152731a" "none"
"1891" NA "boy" 0 "1" "1" "urban" "less6mths" NA NA NA NA "no" "0" "114421c" NA
"1892" NA "girl" -5 "1" "1" "rural" NA -2.03066038606351 "0" "0" 2.73774390946814 "no" "0" "123901" "diag"
"1893" NA "boy" -4 "1" "1" "rural" "less6mths" NA NA NA NA "yes" "0" "124171a" NA
"1895" NA "girl" 1 "0" "1" "urban" "notAtAll" NA NA NA NA "no" "0" "152571b" NA
"1896" NA "boy" -9 "1" "3" "urban" "less6mths" NA NA NA NA "no" "0" "152571c" NA
"1898" 0.378834348858271 "girl" 1 "0" "1" "rural" "less6mths" 0.960266502968046 "0" "1" 0.403574344965403 "no" "0" "133811a" "none"
"1899" NA "girl" -5 "1" "1" "urban" "less6mths" NA NA NA NA "no" "0" "197211f" NA
"1900" 1.4390015076531 "girl" 6 "0" "1" "rural" "more6mths" 0.00860794736709526 "1" "0" 0.505059978204652 "no" "0" "125101b" "shcn"
"1902" 1.13609660514029 "boy" 4 "0" "1" "urban" "more6mths" -0.671148163776441 "0" "0" -0.408310720948591 "no" "0" "101481d" "shcn"
"1903" NA "boy" -4 "1" "3" "urban" "more6mths" NA NA NA NA "no" "0" "269301d" NA
"1906" -0.757059035564759 "girl" -3 NA NA "rural" NA 0.00860794736709526 "0" "0" -0.103853821230844 NA NA "259781c" "shcn"
"1908" 0.505044724905274 "boy" -1 "0" "1" "rural" "more6mths" -0.671148163776441 "0" "0" 0.708031244683151 "no" "0" "186061a" "none"
